# Supplementary material for: The AMPK-related kinase NUAK1 controls cortical axons branching by locally modulating mitochondrial metabolic functions
Source: Nat Commun. 2024 Mar 21;15:2487. doi: 10.1038/s41467-024-46146-6 (PMC10958033; doi:10.1038/s41467-024-46146-6)
Supplement: Supplementary file 4 — Supplementary Data 1 [file 41467_2024_46146_MOESM4_ESM.xlsx]

## Sheet: DEG in vivo
GeneName	log2FoldChange_vivo	pvalue_vivo
Nuak1	-6.47756	1.21388e-150
Tdg	-0.825475	2.58892e-30
Brawnin	-1.60337	8.26565e-14
Lrp1b	0.685944	9.481e-13
Islr2	-0.433557	1.7502e-12
Cetn3	0.282094	1.04273e-11
Npy	0.872756	1.15027e-11
Gpm6a	0.427853	1.76434e-11
Nrp1	-0.512724	4.89599e-11
Ptn	0.677317	1.29754e-09
Ptprk	0.552817	5.99928e-09
Cdh12	0.635623	7.43357e-09
Frem2	0.938418	1.86208e-08
Ryr3	-0.556298	2.4356e-08
Crim1	-0.415225	3.25328e-08
Kif26b	0.624258	5.83184e-08
Slc44a5	-0.507535	1.72073e-07
Polr3b	0.362992	2.45152e-07
Lix1	-0.507354	3.11561e-07
Fbxw7	0.291095	4.83089e-07
Unc5c	0.842593	8.77856e-07
Pdgfc	0.929713	1.37497e-06
Inhba	1.0294	1.79234e-06
Acat3	2.6388	1.84069e-06
Tec	1.1439	1.85665e-06
Ncald	0.407964	4.49364e-06
Eml1	0.400482	4.95549e-06
Arhgap29	0.619529	6.32509e-06
Klhl4	0.78498	6.95911e-06
Gas7	0.316832	7.93152e-06
Fam84a	0.790432	8.64527e-06
Dpy19l3	-0.386242	1.33154e-05
Dok4	0.431312	1.76068e-05
Dnm3	0.274791	1.80211e-05
Klhl1	1.3321	1.88744e-05
Nefm	-0.866681	1.98816e-05
Crym	-1.14983	2.39955e-05
Dok5	0.327521	2.5065e-05
Snap25	-0.330292	2.78258e-05
Pkia	0.386795	3.25096e-05
Cav1	0.595773	3.69341e-05
Arl15	0.380213	4.49455e-05
Ptprr	-0.533006	4.84354e-05
Ccbe1	0.578452	5.88919e-05
Bcl6	0.87657	5.93022e-05
Slit1	-0.402033	6.42248e-05
Pth1r	0.646867	6.88567e-05
Sulf1	1.10017	7.40059e-05
St6galnac5	-0.913338	8.93242e-05
Unc13b	-0.361375	9.1686e-05
Tcp11l2	-0.313184	9.29739e-05
Wwp1	0.324377	0.000103592
Lhfp	0.644028	0.000142775
Slc4a4	-0.579234	0.0001569
Trim67	0.284276	0.000158767
Sema6d	-0.383561	0.000165703
Fosl2	-0.60552	0.000166999
Txnrd1	0.27824	0.000168956
Cd47	0.292811	0.000177362
Gucy1b3	0.474519	0.000191678
Satb2	0.408828	0.000238586
Podn	-0.550445	0.000251864
mt-Atp6	0.327289	0.000253971
Sec24d	0.319676	0.000269114
Dusp4	-0.416905	0.000289994
Rpp21	0.406807	0.000301204
Cdh6	0.525044	0.00030323
Nfe2l3	0.535272	0.000304692
Pde1a	-0.702591	0.000316873
Romo1	0.369918	0.000328426
Plec	0.789698	0.000370169
Prkd1	-0.453465	0.000392608
Lgi1	-0.455958	0.000409292
AU021092	0.519832	0.000483876
Atp8a1	0.253826	0.00052395
Rpl36a	0.275639	0.000563989
Mef2c	0.361038	0.000570763
Cdh10	0.269997	0.00057998
Bcl11b	-0.293249	0.000594314
Nefl	-0.896041	0.000597607
Ier3ip1	0.307762	0.000614174
Xpr1	-0.370477	0.000637359
Prr13	-0.342554	0.000705147
Magoh	0.263108	0.000718683
Rps7	0.257872	0.000721321
Grb14	-0.683772	0.000739234
Sipa1l1	-0.364651	0.000747299
Rpl38	0.320085	0.000752865
Pappa2	0.81713	0.000767521
Rasgef1b	-0.510966	0.000782213
B3gat1	-0.341199	0.000801813
Epha6	-0.56446	0.000845729
Mpped1	0.252327	0.000857956
Cobll1	-0.602621	0.000885822
Rpl31	0.268097	0.000896167
Sorcs1	0.668358	0.000897718
Klhl29	0.573158	0.000922626
Pls3	0.406172	0.00098199
Arg2	-0.594291	0.00100918
Fezf2	-0.354411	0.00109081
Mmp17	0.280803	0.00109419
Cux1	0.288526	0.00117055
Gdf10	-0.683161	0.0011804
Gm14325	0.319929	0.00120764
Slc40a1	0.426412	0.00121964
Wscd1	0.319537	0.00127182
Tle3	0.275354	0.0012766
Cldn5	0.383268	0.00130389
Cachd1	-0.253702	0.00130405
Dnajc19	0.301521	0.00131892
Camk4	-0.6179	0.00133419
Slc16a2	-0.322114	0.00134889
Necab1	0.397317	0.00136367
Pcdh7	0.402363	0.00144924
Crip1	1.01037	0.0014651
St6gal2	0.336004	0.00149331
Stmn4	0.272619	0.00151949
Rpl18a	0.271863	0.00155741
Emcn	0.626782	0.00160838
Kcnv1	0.471664	0.00163538
Il1rap	0.531846	0.00166648
St3gal5	-0.342995	0.00168227
Magoh-rs1	0.298614	0.00170899
Gpr123	-1.07711	0.00179181
Col9a3	0.406469	0.00179705
Scg2	1.06343	0.0018069
B230118H07Rik	0.314747	0.00181665
Car12	-0.84531	0.00187974
Slit3	-1.05817	0.0019203
Luzp2	0.526231	0.0019328
Zfp825	0.747642	0.00197356
Sema3c	-0.462483	0.00201154
Zdhhc23	-0.472494	0.00213407
Rpl23a	0.260088	0.00213747
Tox2	-0.757546	0.00215729
Pcsk5	-0.46377	0.00221585
Foxp1	0.315111	0.00221765
Rps29	0.316711	0.00222392
Nr4a3	-0.475039	0.00224223
Pik3r1	0.261502	0.00228814
Acss2	-0.267963	0.00228955
Gnb4	0.315332	0.00256414
Runx1t1	-0.326813	0.00259426
Prdx4	0.314905	0.00261837
Trps1	-1.09	0.0026791
Syt4	0.30833	0.00269329
Lama4	0.385093	0.00270964
Srrm3	-0.332101	0.00274136
Col15a1	0.615311	0.00278329
Sh3d19	0.273143	0.0027974
Adm	0.780636	0.00280627
Rpl35	0.263211	0.00287383
Npr3	-0.541193	0.00296997
Lrfn5	0.265485	0.00305862
Galnt13	0.720817	0.00311683
Hs6st2	0.45753	0.00318834
Tshr	0.805423	0.00320513
Grm2	0.415051	0.00325965
Zfp521	-0.517631	0.00334368
Tnr	0.432298	0.00344028
Zeb2	0.394418	0.00345791
Rpl27a	0.276742	0.00359794
Rpl30	0.262658	0.00368534
Sh3rf1	-0.378978	0.00371906
Hcn1	-0.618121	0.00375068
Glrb	0.260385	0.00383976
Ndufa6	0.264959	0.00384904
Arhgap5	0.274013	0.00386996
Gpc3	1.67252	0.00391248
Bmpr1b	0.698795	0.0040303
Gucy1a3	0.351424	0.00406348
Gli1	-0.687529	0.00413626
Gnal	0.368749	0.00416392
Kcnab3	0.455484	0.00433611
Ascl1	-0.596207	0.0044615
Nrp2	-1.21412	0.00457945
Ino80c	0.403955	0.00462623
Cadm1	-0.350635	0.00492975
Tradd	0.367608	0.00495912
Cntn4	-0.534239	0.00496948
Gabrb1	-0.449615	0.00498464
0910001L09Rik	0.254467	0.00507664
Nek2	-0.487169	0.00513967
Cdh4	0.395422	0.00522302
Cxxc4	0.548787	0.0052677
Zwilch	-0.379756	0.00536122
Galnt9	-0.324003	0.00540215
Pla2g4e	0.480238	0.00551139
Osbpl1a	0.311369	0.00555517
Cox7c	0.264235	0.00561895
Robo3	-1.11629	0.00562824
Rgs8	0.523244	0.00571123
Rplp1	0.250371	0.00588599
Hba-a1	2.48448	0.00606026
Polr2k	0.287956	0.00607257
9630025I21Rik	0.459992	0.00616965
Susd4	-0.491169	0.00617185
Smad3	0.43106	0.0061893
Cdh11	-0.300083	0.00625182
Cox7a2	0.276614	0.00627966
Snapc5	0.255703	0.00678171
Rftn2	-0.431944	0.00706957
Zfp677	0.825661	0.00719702
Nts	-0.913844	0.00726278
Snx7	0.352718	0.00738479
Boc	0.36352	0.00747342
Ly6g6e	0.927764	0.00761968
Cep135	-0.263732	0.00769445
Apobec1	-0.64178	0.00773724
Gpr116	0.318335	0.00776146
Chchd1	0.279134	0.00781186
Kcnk10	-0.291489	0.00781957
Kitl	-0.359388	0.00816776
Pole4	0.263529	0.00821867
Aff2	0.331073	0.00847887
Has3	-0.542945	0.00871566
Nkd2	0.321746	0.00872172
Nid1	0.532629	0.00874447
Tle4	-0.26687	0.00897412
Kcnj2	0.582553	0.00898971
Ppia	0.259428	0.00908846
Dusp16	-0.449186	0.00927514
Btbd11	0.511784	0.00934094
Serinc2	-0.299437	0.0094925
2010107H07Rik	0.427463	0.00954612
Zfp759	0.563764	0.00956232
Rnf112	-0.278256	0.00983848
AC152888.1	0.48806	0.00985413
Pde1c	-0.389024	0.00988035
Gsn	0.649093	0.0100762
Gng11	0.524432	0.0100837
Vegfc	0.626479	0.0101717
Mkl2	-0.25842	0.0102282
Ogn	1.07525	0.0102757
1810006K21Rik	0.275168	0.0102797
Peli2	0.357267	0.010334
Sesn3	-0.265089	0.0104189
Ndufv3	0.26758	0.010451
Man2b2	0.459868	0.0106862
Tle1	-0.251494	0.0107237
Cryab	0.565166	0.0107756
E330009J07Rik	-0.337959	0.0108615
Pmepa1	0.400829	0.0109785
Acvr2a	-0.385515	0.0110027
mt-Nd1	0.25406	0.0110271
Kcnmb2	0.361848	0.0110573
Afap1l1	0.380605	0.0111882
Tgm2	1.37828	0.0112401
Fsip1	-0.5588	0.0112873
Eya4	-0.790579	0.0113356
Tuba4a	-0.683433	0.0114111
Pitpnm3	0.448318	0.0115304
Crtac1	-0.627488	0.0115569
Glipr2	0.490322	0.0117529
Spint2	-0.712912	0.0117923
Slc1a3	-0.298682	0.0118695
Itpr3	0.442636	0.0120657
Fbn1	0.297705	0.0122611
Psmb10	0.329357	0.0137083
Dlk2	0.259997	0.0140045
Itm2a	0.437048	0.0140491
Alad	-0.475188	0.014199
Cdc42ep4	0.268002	0.0142699
Lingo2	-0.822627	0.0144454
Sntg1	0.494059	0.0147561
AC116392.1	0.43052	0.0148298
Abca7	-0.255355	0.0148306
Serpinh1	0.395126	0.0148964
Fbxl2	-0.265543	0.0149569
Pdzrn4	0.355238	0.0150866
Slc1a2	-0.453791	0.0158804
Actr3b	-0.423887	0.0160193
Sgce	0.260006	0.0160703
Pole	-0.25234	0.0161869
Egflam	0.775648	0.016192
Dok3	-0.419644	0.0163327
Slc16a4	0.71868	0.0164868
Tgfbr1	0.651993	0.0164898
Zfpm2	-0.2921	0.0167779
Cisd3	0.435071	0.0169058
Vwa5b2	0.295037	0.0169221
Pion	-0.282012	0.0173093
Timm8a1	0.445545	0.0173264
Nab1	-0.318543	0.017343
Anxa3	0.41139	0.0174146
Ndufa4	0.251117	0.017447
Npas1	0.280213	0.0175426
Tshz2	-0.891079	0.0180809
Spag5	-0.38577	0.0181188
Dock9	-0.267632	0.0183386
Chrna7	0.281722	0.0186915
Ccdc102a	0.521851	0.0189207
Pus3	0.263703	0.0189262
Adamts20	0.445455	0.0190074
Uqcrb	0.250014	0.019144
Sema3a	0.322582	0.0191764
Ntng1	-0.87759	0.0193243
Kctd9	-0.315939	0.0193457
Larp1b	0.321771	0.019347
Arap2	0.398087	0.0193852
Pipox	-0.470586	0.0195322
D18Ertd653e	0.259633	0.019766
Trib2	-0.264041	0.0199495
D8Ertd82e	-0.42705	0.0200859
Ube2ql1	0.270389	0.0202682
Tmtc1	0.250684	0.020356
Pcdh19	-0.300122	0.020457
Pvrl3	0.254147	0.0205204
Zfp811	-0.36025	0.0210474
Fgfrl1	-0.476737	0.0210507
Tomm7	0.251361	0.0212626
Hacl1	-0.421043	0.0213092
Lama2	0.382689	0.0215107
Slc35f2	-0.296142	0.0218211
Cyba	0.571306	0.0218248
Fgfbp3	0.448629	0.0218598
Otof	-0.522186	0.0218884
Mc4r	0.877983	0.0218951
Igsf21	-0.401978	0.021914
Sdk1	0.564173	0.0219312
Slc16a1	-0.293206	0.0221791
Map3k6	-0.71986	0.0222081
Anpep	0.939695	0.0224856
S100a11	0.617933	0.0226434
Fam132a	0.414002	0.0231498
Cacng3	-0.436549	0.0232279
Tfpi	0.623735	0.0232603
Rnase4	0.747969	0.023448
Lrig3	0.538045	0.0235154
AL807801.1	0.443102	0.0236135
2810055G20Rik	-0.376864	0.0238807
Doc2b	-0.490095	0.0239403
Slc6a7	-1.38021	0.023945
Cldn12	0.442987	0.0239986
Rspo3	-0.413233	0.0243781
Acsbg1	-0.374003	0.0243781
Apod	1.32516	0.0244285
Calb1	-0.732093	0.0245652
Rgnef	-0.369324	0.0248442
Pcolce	1.21737	0.0249979
Lage3	0.25819	0.0250218
Bcl2l11	-0.553212	0.0250468
Rprm	0.262181	0.0251842
Lrrn3	0.260864	0.0252059
Polq	-0.369766	0.0252209
Tmsb15b2	0.251997	0.0257813
Ikzf2	-0.626141	0.0260067
Rbm24	0.446327	0.0260362
Clspn	-0.417728	0.0261757
Thy1	-0.49279	0.02657
Robo2	0.316519	0.0270192
1700048O20Rik	0.380692	0.0272348
Tomm5	0.252978	0.0280156
Foxp2	0.357911	0.0280197
Camk2n1	-0.34868	0.0280856
Stxbp6	-0.464039	0.0282347
AC155636.1	-0.283365	0.0289836
Crtc3	-0.263122	0.0292167
Prkch	0.637807	0.0298435
Fgf13	-0.27959	0.0302938
Cebpg	-0.651945	0.0306376
Zfp9	-0.266753	0.0307875
Sstr2	-0.331153	0.0310839
Tsga14	-0.26873	0.0312725
Gm8394	0.569218	0.0315604
Rapgefl1	-0.268252	0.0316607
Gpr153	0.771572	0.0317098
Neb	-0.319559	0.0317169
Xrcc4	0.26599	0.0318228
Gm608	-0.375423	0.0318903
Nxph3	-0.273289	0.032091
Tle2	-0.292251	0.0322685
Ifi27l1	0.801148	0.0323345
Camk2n2	0.323003	0.0324182
Mxra8	0.599167	0.0327573
Fam19a1	0.384847	0.0330467
Dnahc9	-0.481653	0.0330617
Kit	-0.263578	0.0330756
3110003A17Rik	0.295876	0.0333629
Fancd2	-0.255489	0.0333826
Fhdc1	-0.564855	0.0334969
Higd1b	0.432777	0.0336968
Dok7	0.397162	0.0337135
Mcm10	-0.405373	0.0340287
Extl2	0.273365	0.0344801
Slc17a7	-0.326734	0.034554
Igf2	1.19498	0.0351749
AL607072.1	-0.3559	0.0351869
Anxa2	0.468164	0.0354788
Fam136a	0.25021	0.0358004
Gm10072	0.299418	0.0358049
Etl4	-0.352624	0.0362752
Hspg2	0.319793	0.0367663
Phf17	0.261668	0.0368404
P2rx2	-0.303575	0.0369008
Hs3st1	0.38476	0.0376128
Epha5	-0.30722	0.0377695
Lgals1	0.973106	0.0377858
6330403A02Rik	-0.672854	0.038186
4930473A06Rik	0.326278	0.0386349
Kcnip4	0.519395	0.0387067
Cr2	-2.09898	0.0388388
Ubox5	-0.301258	0.0390221
AC134830.1	-0.373369	0.0390575
Col6a2	1.33781	0.0394308
Hspb11	0.308325	0.0394413
Fam5c	-0.822774	0.0394727
Ermn	0.666071	0.039701
Dnahc1	-0.315937	0.0397455
Arhgdib	0.317181	0.0397534
Rad54l	-0.473095	0.0401093
Dtx4	0.250078	0.0402292
Ccdc51	0.305341	0.0405183
Cd93	0.403888	0.0405494
Tgfb2	-0.311271	0.0407909
Tmem175	-0.293632	0.0410576
Zic1	0.822528	0.0414493
Lamb1	0.250205	0.0415097
Ptpn4	0.253891	0.041551
Pbx4	-0.267794	0.0415959
Acot1	-0.41243	0.0419185
Emilin1	0.601086	0.0422439
Fbln5	1.08806	0.0422538
Apcdd1	0.288194	0.0426981
Frem1	0.990439	0.0430687
Cenpa	-0.34991	0.0432382
Clcn1	-0.304112	0.0433858
Cbln4	-2.00015	0.0438314
Pbx3	-0.452611	0.043971
Aurka	-0.37152	0.0440293
Ccdc163	-0.303705	0.0442672
Nalcn	-0.349443	0.0444012
AC118620.3	0.390006	0.0445185
Map3k13	-0.272973	0.0451902
Myh7	-0.557544	0.0452335
Arid5b	0.346384	0.0452346
Brca1	-0.433314	0.0452876
Fbxo32	0.368383	0.0453674
Tspan11	0.300893	0.0454343
Negr1	0.308445	0.0459502
Lrfn2	0.404534	0.0460086
Sfrs12ip1	0.277116	0.0461823
Cytsb	-0.264719	0.0465609
Cdh7	-0.278135	0.0466082
Robo4	0.356508	0.0466682
Mcf2	-0.336647	0.0469837
A330084C13Rik	-0.488062	0.0472738
Cdh5	0.322722	0.0475182
Nudt10	-0.298705	0.0478432
Hmcn1	-0.559581	0.0483527
Ptpro	0.439051	0.0484945
Tmem90a	0.454285	0.0486884
Bmyc	0.293148	0.0489582

## Sheet: DEG in vitro
GeneName	log2FoldChange_vitro	pvalue_vitro
Nuak1	-3.45504	1.93317e-295
Tdg	-1.14549	4.84948e-29
Slc8a1	-0.559191	4.97804e-15
Gpr88	-0.751142	1.57162e-13
Brawnin	-0.664219	3.23934e-10
Cxadr	-0.403173	3.92385e-10
Grm3	-0.497207	3.96771e-10
Laptm5	0.648664	1.12684e-09
Pcdh9	-0.401307	1.16514e-09
Xkr4	-0.402586	4.32157e-09
Gm3055	-0.523082	6.85472e-09
Lnpep	-0.428196	1.08007e-08
Aldh1a3	-0.524409	1.56952e-08
Gm4924	0.500104	4.17196e-08
Pgap1	-0.350375	9.49579e-08
Tenm3	-0.441961	1.05002e-07
4932438A13Rik	-0.335206	1.07176e-07
Mpeg1	0.564367	1.08742e-07
Cdh8	-0.396384	3.84965e-07
Arrdc4	0.355826	3.98806e-07
Gpnmb	0.534171	4.45175e-07
Lrrc7	-0.346511	5.88176e-07
Cx3cr1	0.521237	6.05988e-07
Mest	-0.387748	6.61711e-07
Il1rapl1	-0.45197	7.22577e-07
Ncam2	-0.436057	9.81214e-07
Fasn	-0.358524	1.39813e-06
Itpr1	-0.367699	1.79298e-06
Pcdha5	-0.43701	2.13399e-06
Kcnq5	-0.323491	2.37156e-06
Txnrd1	0.336696	2.92833e-06
Clcn3	-0.317877	3.02044e-06
Calb2	0.463974	3.05999e-06
Prlr	-0.472536	3.4381e-06
Nkain3	-0.460123	3.73086e-06
Scn2a	-0.310196	3.77474e-06
Has3	-0.366093	3.90519e-06
Slc7a11	-0.452319	4.04564e-06
Scrg1	0.439984	4.72169e-06
Hmgcr	-0.368865	5.77364e-06
Vldlr	-0.290272	6.36082e-06
Arfgef3	-0.321422	6.98584e-06
Gm32687	-0.271557	7.46619e-06
Acsl4	-0.389538	7.80473e-06
Cldn12	-0.387658	8.6482e-06
Slc16a7	-0.343557	8.95328e-06
Kcnh7	-0.321828	1.00336e-05
Lpcat1	-0.345487	1.10407e-05
Gabrb2	-0.302796	1.13292e-05
C1qc	0.434972	1.25971e-05
Pcdhgb2	-0.398627	1.47331e-05
Atn1	0.388725	1.56373e-05
Pcdhga11	-0.375406	1.8111e-05
Mmp16	-0.289208	1.86327e-05
Gabrb1	-0.366652	1.93494e-05
Hecw2	-0.315691	2.13522e-05
Hsd17b12	-0.298134	2.18843e-05
BC005561	-0.348597	2.51182e-05
Ppm1l	-0.291497	2.58833e-05
Nrp1	-0.369868	2.67719e-05
Lnpk	-0.30162	2.76276e-05
Padi2	0.420422	3.07403e-05
Tmem258	0.33925	3.08315e-05
Serpina3n	0.408897	3.21235e-05
Ntrk3	-0.31414	3.29586e-05
Pcdhac2	-0.31944	3.54691e-05
Polr3b	0.326775	3.62442e-05
Lmbrd2	-0.295261	3.68429e-05
Piezo1	-0.423443	3.71159e-05
Tyrobp	0.416948	3.74695e-05
Hs6st3	-0.434068	3.76718e-05
Bgn	0.436974	4.0182e-05
Trem2	0.390462	4.24184e-05
Dynlrb1	0.278538	4.85199e-05
Cyp51	-0.319995	4.93529e-05
Akap9	-0.297809	5.00869e-05
Txnip	0.380059	5.05875e-05
Slc9a7	-0.362316	5.18524e-05
Grin2b	-0.324935	5.39643e-05
Hs6st2	-0.318327	5.5576e-05
C3ar1	0.421899	6.01204e-05
Zdhhc23	-0.397516	6.24285e-05
Nalcn	-0.332492	6.33748e-05
Snapc5	0.348077	6.57463e-05
Pcdha12	-0.349487	6.87425e-05
Slc15a3	0.416466	7.13829e-05
Pcdha11	-0.359064	7.48087e-05
Slc7a14	-0.305423	8.12834e-05
C1qb	0.385484	8.28215e-05
Slc38a1	-0.268123	8.74934e-05
Rasl11b	0.365807	9.66965e-05
Ptprr	-0.323559	0.000108047
Rpl37a	0.348142	0.000127542
Usp9x	-0.252947	0.000146221
Tmem200a	-0.298777	0.00015703
Rdh11	-0.30108	0.000158965
Pcdhga4	-0.325236	0.000160081
Epha5	-0.336155	0.000171445
Pcdha3	-0.362743	0.000172561
Cdh12	-0.387351	0.000190421
Kalrn	-0.250346	0.00020107
Cntn4	-0.387022	0.000208385
Unc13c	-0.39198	0.000215295
Armcx4	-0.266751	0.000219339
Pgk1	0.362035	0.000231437
Rpl26	0.311601	0.000234999
Kif20a	0.372057	0.000235494
Kif2c	0.380053	0.000236809
Kcne1l	0.382451	0.000237179
Fdps	-0.338425	0.000245364
Edil3	-0.270882	0.000251479
Atp8a1	-0.270873	0.000253364
Eprs	-0.273898	0.000259013
Trpm3	-0.338361	0.000272721
Ptprn2	-0.257525	0.000273085
Nnat	0.290365	0.000274717
Hhip	-0.37696	0.000274996
Tmem106b	-0.265884	0.000291002
Deaf1	-0.268596	0.00030795
Chrm3	-0.336512	0.000310768
Syt14	-0.259005	0.000327474
Abca5	-0.2734	0.000328307
Lrrc8b	-0.25876	0.000335973
March6	-0.260332	0.000339666
Cd53	0.34333	0.000340198
Plppr4	-0.29316	0.000347697
Osmr	0.360247	0.000361502
Tenm2	-0.322022	0.000376615
Luzp2	-0.288642	0.000377745
Atp2b1	-0.271788	0.000377863
Dio2	-0.300627	0.000394179
Nlgn1	-0.284393	0.000397977
Cd68	0.358539	0.000400823
Tars	-0.299662	0.000427227
Dynll2	0.274479	0.000430103
Pcdhb19	-0.308709	0.000433585
D130043K22Rik	-0.287255	0.000436299
Acvr2a	-0.283774	0.000458611
Tuba1b	0.273122	0.000484352
Csmd3	-0.265016	0.000490566
Csf1r	0.354742	0.000496732
Dnah5	-0.338059	0.000501997
Sparc	0.321827	0.000526531
Chil1	0.345964	0.000528632
Cntnap5a	-0.325382	0.000529006
Soga3	-0.263966	0.000536716
Pcdhb2	-0.339016	0.000568038
Met	-0.287237	0.000580417
Chst15	-0.283717	0.000585505
Slc6a9	-0.312986	0.000594733
Stab1	0.364756	0.000613053
Adra2a	-0.363278	0.000641366
Nrxn1	-0.257443	0.000649545
Pcdhb21	-0.34163	0.000657149
Id4	0.285849	0.00065888
Kcnt2	-0.316622	0.000676753
Sqle	-0.279825	0.000708306
Acaca	-0.253597	0.00072755
Entpd2	0.340511	0.000783811
Adamts12	-0.35626	0.000787621
Acsl3	-0.258549	0.000808691
Kcnj3	-0.276935	0.000811017
Pcdhb16	-0.292488	0.000821073
C1qa	0.321597	0.000821786
Ccnb1	0.354661	0.000822745
Opcml	-0.273766	0.000826287
Cdhr1	-0.355183	0.000829754
Mcm5	0.331222	0.000835014
Cntn5	-0.301368	0.000844427
Cdh11	-0.264309	0.000854674
Pcdha6	-0.337129	0.000860031
Mal2	-0.303497	0.000892812
Pcdhga10	-0.294746	0.000901764
Pcdhgb7	-0.309836	0.000918344
Ms4a6d	0.279282	0.000922328
Cars	-0.294874	0.000925159
Top2a	0.32674	0.000931184
Xkr7	-0.285872	0.000991055
Msmo1	-0.292501	0.000995313
Ptger3	-0.327476	0.000998054
Tpx2	0.30421	0.0011088
Svep1	-0.318949	0.00111203
Paqr9	-0.252718	0.00115097
Cdh18	-0.293632	0.00115633
Plagl1	-0.262092	0.00116764
Gabrg3	-0.333267	0.00125271
Gpr34	0.255342	0.00125483
Prss35	-0.336113	0.0012904
Lrp1	-0.260961	0.00130955
Il1rap	-0.268117	0.00133006
Itih3	0.333619	0.00134617
Bace2	-0.34042	0.00139557
Rpl7a	0.31067	0.00147745
Pcdha9	-0.297505	0.00148319
Slc3a2	-0.307237	0.00149583
Dynlt1a	0.336709	0.00152812
Mob3b	0.335338	0.00154017
Insig1	-0.263965	0.00155235
Rps11	0.265855	0.00163443
Arhgdig	0.269701	0.00164273
Pcdhga3	-0.283418	0.00168962
Cenpx	0.280531	0.00171218
St18	0.325189	0.00178008
Mgat4c	-0.310391	0.00178596
Paqr6	0.280218	0.00179213
Ramp3	-0.275335	0.00187606
Slc39a7	-0.321472	0.00202227
Cdk1	0.318725	0.00208416
Aurkb	0.326293	0.00219885
Htr1f	-0.32553	0.00220332
Pcsk1	-0.324374	0.00224047
Tenm4	-0.292198	0.00226272
Foxm1	0.305306	0.00226405
Ly86	0.254004	0.00226945
Cd84	0.276687	0.00228545
Dut	0.269558	0.00230175
Mpzl3	-0.310417	0.00232428
Pcdh11x	-0.264056	0.00237146
Adcy8	-0.264619	0.00241884
Ccna2	0.287922	0.00254307
Rorb	0.294141	0.00259181
Plau	0.264521	0.00259334
Phkg1	0.301635	0.00260622
Gabrg1	-0.287298	0.00260955
Gps2	0.262721	0.00261734
Ier2	-0.315451	0.00263209
Hsd17b7	-0.264182	0.00264168
Hpcal1	0.267762	0.00269554
Nhlrc2	-0.255327	0.00277584
Ascl1	0.278229	0.00278053
Schip1	-0.308438	0.00283647
Sc5d	-0.254821	0.00288837
Dock5	-0.31573	0.00297253
Gm43517	-0.292983	0.00305611
Eps15	-0.268409	0.00309614
Ntng1	-0.313059	0.00310199
Pcdhga8	-0.295329	0.00313972
Rfx2	0.294449	0.00314381
Mcm10	0.306289	0.00314429
Pclaf	0.302399	0.0031827
Eif2ak3	-0.269578	0.00321999
Prc1	0.2933	0.00328777
Cdca3	0.304153	0.0032978
Deptor	-0.303116	0.00331114
Rps8	-0.256448	0.00337096
Sema3d	-0.300277	0.00338328
Tmem266	-0.299394	0.00344558
Crip3	0.301041	0.00347659
Cdc20	0.308805	0.00347964
Tmem216	0.267129	0.00354406
Pimreg	0.301004	0.00362308
Slc1a5	-0.295705	0.00371753
Pbk	0.30318	0.00384262
Nde1	0.254059	0.00387777
Kcnj16	-0.305924	0.00406579
Epha6	-0.286509	0.00414563
Asf1b	0.300811	0.0042158
Sstr1	-0.276263	0.00424678
Pdp2	-0.257336	0.00458123
Kif18b	0.298519	0.00467513
Birc5	0.284771	0.00472549
Steap2	-0.286317	0.00476399
Knl1	0.277188	0.00477532
Kcnj6	-0.290007	0.00485661
Htr5a	-0.262565	0.00490296
Melk	0.297444	0.00495417
Cdk2ap1	0.28027	0.00503801
Syt10	-0.297439	0.00523205
Insm1	0.293064	0.00524244
Rrm2	0.271239	0.00526013
Tspan2	-0.25875	0.00527234
Pcdha11	-0.296725	0.00536227
Lyz2	0.292915	0.00540938
Uhrf1	0.290581	0.00546116
Abca6	-0.287749	0.00558229
S1pr5	-0.267247	0.00564033
Kcng3	-0.264249	0.00587133
Lrrk2	-0.281036	0.00587403
Tex15	-0.278985	0.00605604
C1ql1	0.291624	0.00615015
Cdca5	0.291604	0.0061815
Rpl35	0.265687	0.00639209
Itga8	-0.278072	0.00642381
Htr1a	-0.281571	0.00644498
Lin28b	0.271562	0.00661946
Srcap	-0.284394	0.00670884
Kif11	0.259633	0.00682552
Nek2	0.282463	0.00690054
Sf3b5	-0.284405	0.00700164
Mcm3	0.258548	0.00740508
E2f8	0.285176	0.00741207
Fam46a	-0.262833	0.00749573
Nrros	0.269318	0.00760917
Nsl1	0.281338	0.00771456
Lrrtm4	-0.254273	0.00786777
Spc25	0.282422	0.00786928
Fcer1g	0.261446	0.00790975
Adamtsl1	-0.280161	0.00826528
Gpr165	-0.280444	0.00846351
Kif22	0.275625	0.00860033
Knstrn	0.250122	0.00862814
Mfng	0.265046	0.00916454
Kctd16	-0.274859	0.00920141
Hist1h1c	-0.269325	0.00927751
Htr1b	-0.276819	0.00938509
Col24a1	-0.260738	0.00953957
Olfm3	-0.272298	0.00973298
Slfn9	0.274847	0.00988785
Sapcd2	0.263947	0.00994639
Ell2	-0.26928	0.0100467
Hspg2	-0.272823	0.0100883
Pdzd7	-0.256601	0.010167
Slc7a1	-0.271711	0.0104626
Rgs8	0.267273	0.0104681
Rad51ap2	-0.262329	0.0105327
Tcf19	0.271863	0.0107141
Lrrc9	-0.263126	0.0107449
Klf15	-0.263904	0.0109147
Fam167a	0.256749	0.011045
Rplp1	-0.25259	0.0110799
P2rx2	-0.257709	0.0111545
Cftr	-0.261446	0.0115942
Lcat	0.267205	0.0120106
Troap	0.262802	0.012316
Ppp1r1b	0.258303	0.0125133
Tll1	-0.257346	0.0125998
Metrn	-0.26278	0.0135584
Esco2	0.256594	0.0144487
Cdc6	0.25862	0.0150804
Mthfd1l	-0.25451	0.0156505
Plekhh3	-0.253191	0.015684
Bub1b	0.25245	0.0160862
Ube2c	0.25147	0.016532
Ppfibp2	-0.254424	0.0167855
Cenpa	0.25205	0.0170797
Pif1	0.252377	0.0178169
