# Supplementary material for: The AMPK-related kinase NUAK1 controls cortical axons branching by locally modulating mitochondrial metabolic functions
Source: Nat Commun. 2024 Mar 21;15:2487. doi: 10.1038/s41467-024-46146-6 (PMC10958033; doi:10.1038/s41467-024-46146-6)
Supplement: Supplementary file 5 — Supplementary Data 2 [file 41467_2024_46146_MOESM5_ESM.xlsx]

## Sheet: GO_BP_UP_invitro
	ID	Description	GeneRatio	BgRatio	pvalue	p.adjust	qvalue	geneID	Count	LOG(qvalue)
GO:0000070	GO:0000070	mitotic sister chromatid segregation	28/544	154/23355	2.69415e-17	6.72657e-14	5,90E-14	Kif2c/Ccnb1/Aurkb/Prc1/Cdc20/Kif18b/Birc5/Cdca5/Nek2/Nsl1/Racgap1/Kif22/Knstrn/Spag5/Cdc6/Bub1b/Ube2c/Espl1/Bub1/Cdca8/Psrc1/Sgo1/Ncaph/Kif4/Cenpe/Incenp/Nuf2/Anapc11	28	13,22900508
GO:0000819	GO:0000819	sister chromatid segregation	30/544	184/23355	4.58902e-17	6.72657e-14	5,90E-14	Kif2c/Ccnb1/Top2a/Aurkb/Prc1/Cdc20/Kif18b/Birc5/Cdca5/Nek2/Nsl1/Racgap1/Kif22/Knstrn/Spag5/Esco2/Cdc6/Bub1b/Ube2c/Espl1/Bub1/Cdca8/Psrc1/Sgo1/Ncaph/Kif4/Cenpe/Incenp/Nuf2/Anapc11	30	13,22900508
GO:0140014	GO:0140014	mitotic nuclear division	36/544	275/23355	4.91828e-17	6.72657e-14	5,90E-14	Kif2c/Ccnb1/Tpx2/Aurkb/Prc1/Cdc20/Nde1/Kif18b/Birc5/Fbxw5/Cdca5/Kif11/Nek2/Cd28/Nsl1/Racgap1/Kif22/Knstrn/Spag5/Cdc6/Bub1b/Ube2c/Espl1/Ube2s/Aurka/Bub1/Cdca8/Nme6/Psrc1/Sgo1/Ncaph/Kif4/Cenpe/Incenp/Nuf2/Anapc11	36	13,22900508
GO:0007059	GO:0007059	chromosome segregation	39/544	330/23355	8.28408e-17	8.4974e-14	7,46E-14	Kif2c/Ccnb1/Top2a/Cenpx/Aurkb/Prc1/Cdc20/Nde1/Kif18b/Birc5/Knl1/Cdca5/Nek2/Nsl1/Racgap1/Spc25/Kif22/Knstrn/Spag5/Esco2/Arl8a/Cdc6/Bub1b/Ube2c/Espl1/Bub1/Cdca8/Fam83d/Psrc1/Naa60/Sgo1/Ncaph/Kif4/Cenpe/Incenp/Nuf2/Dlgap5/Anapc11/Ect2	39	13,12751307
GO:0098813	GO:0098813	nuclear chromosome segregation	34/544	267/23355	8.66991e-16	7.11453e-13	6,24E-13	Kif2c/Ccnb1/Top2a/Cenpx/Aurkb/Prc1/Cdc20/Kif18b/Birc5/Knl1/Cdca5/Nek2/Nsl1/Racgap1/Kif22/Knstrn/Spag5/Esco2/Cdc6/Bub1b/Ube2c/Espl1/Bub1/Cdca8/Fam83d/Psrc1/Sgo1/Ncaph/Kif4/Cenpe/Incenp/Nuf2/Anapc11/Ect2	34	12,20465273
GO:0000280	GO:0000280	nuclear division	39/544	434/23355	6.8681e-13	4.69664e-10	4,12E-10	Kif2c/Ccnb1/Top2a/Tpx2/Cenpx/Aurkb/Prc1/Cdc20/Nde1/Kif18b/Birc5/Fbxw5/Cdca5/Kif11/Nek2/Cd28/Nsl1/Racgap1/Kif22/Knstrn/Hsf1/Spag5/Cdc6/Bub1b/Ube2c/Espl1/Ube2s/Aurka/Bub1/Cdca8/Nme6/Psrc1/Sgo1/Ncaph/Kif4/Cenpe/Incenp/Nuf2/Anapc11	39	9,385011963
GO:0008608	GO:0008608	attachment of spindle microtubules to kinetochore	12/544	33/23355	5.14115e-12	3.01345e-09	2,64E-09	Kif2c/Ccnb1/Aurkb/Knl1/Nek2/Racgap1/Knstrn/Spag5/Sgo1/Cenpe/Nuf2/Ect2	12	8,577735117
GO:0007051	GO:0007051	spindle organization	24/544	181/23355	6.58288e-12	3.29864e-09	2,89E-09	Ccnb1/Tpx2/Aurkb/Prc1/Cdc20/Kif11/Nek2/Eml1/Racgap1/Spc25/Knstrn/Spag5/Espl1/Aurka/Haus8/Hdac3/Psrc1/Ptpa/Kiz/Kif4/Cenpe/Incenp/Nuf2/Dlgap5	24	8,53846453
GO:0048285	GO:0048285	organelle fission	40/544	490/23355	7.23562e-12	3.29864e-09	2,89E-09	Kif2c/Ccnb1/Top2a/Tpx2/Cenpx/Aurkb/Prc1/Cdc20/Nde1/Kif18b/Birc5/Fbxw5/Cdca5/Kif11/Nek2/Cd28/Nsl1/Racgap1/Kif22/Knstrn/Hsf1/Spag5/Cdc6/Bub1b/Ube2c/Pink1/Espl1/Ube2s/Aurka/Bub1/Cdca8/Nme6/Psrc1/Sgo1/Ncaph/Kif4/Cenpe/Incenp/Nuf2/Anapc11	40	8,53846453
GO:0045787	GO:0045787	positive regulation of cell cycle	33/544	365/23355	3.60982e-11	1.48111e-08	1,30E-08	Rpl26/Ccnb1/Cdk1/Aurkb/Ascl1/Birc5/Insm1/Cdca5/E2f8/Cd28/Racgap1/Hsf1/Ccnd2/Spag5/Prkaca/Cdc6/Ube2c/Aurka/Prox1/Cdk5r1/Nudt16/Dtl/Pbx1/Fam83d/Psrc1/Cenpv/Lsm11/Smoc2/Cenpe/Cdk9/Casp2/Anapc11/Ect2	33	7,88621191
GO:0051988	GO:0051988	regulation of attachment of spindle microtubules to kinetochore	8/544	13/23355	9.56408e-11	3.5674e-08	3,13E-08	Ccnb1/Aurkb/Nek2/Racgap1/Knstrn/Spag5/Cenpe/Ect2	8	7,504447199
GO:1902850	GO:1902850	microtubule cytoskeleton organization involved in mitosis	20/544	145/23355	1.84737e-10	6.31646e-08	5,54E-08	Ccnb1/Tpx2/Aurkb/Prc1/Cdc20/Nde1/Kif11/Nek2/Eml1/Racgap1/Spc25/Sapcd2/Cenpa/Aurka/Psrc1/Ptpa/Kif4/Cenpe/Nuf2/Dlgap5	20	7,256325259
GO:0006260	GO:0006260	DNA replication	26/544	253/23355	2.85411e-10	9.00802e-08	7,90E-08	Nfia/Mcm5/Cenpx/Cdk1/Ccna2/Mcm10/Pclaf/Rrm2/Mcm3/E2f8/Cst3/Esco2/Cdc6/Ticrr/Pif1/Tk2/Hras/Rrm1/Dtl/Mcm2/Chaf1a/Cdk2/Cdk9/Mcm4/Kctd13/Wdr18	26	7,102169804
GO:0044770	GO:0044770	cell cycle phase transition	34/544	424/23355	4.53704e-10	1.32968e-07	1,17E-07	Gpnmb/Rpl26/Id4/Ccnb1/Cdk1/Aurkb/Foxm1/Ccna2/Ctdsp2/Birc5/Cdca5/E2f4/Paxip1/Tcf19/Klf11/Ccnd2/Cdc6/Ticrr/Bub1b/Ube2c/Ube2s/Bub1/Dtl/Pbx1/Cdkn2d/Fam83d/Mn1/Lsm11/Lats2/Cenpe/Cdk2/Aven/Casp2/Anapc11	34	6,933053065
GO:0090068	GO:0090068	positive regulation of cell cycle process	26/544	261/23355	5.62519e-10	1.53868e-07	1,35E-07	Rpl26/Ccnb1/Cdk1/Aurkb/Birc5/Insm1/Cdca5/E2f8/Cd28/Racgap1/Ccnd2/Spag5/Prkaca/Cdc6/Ube2c/Cdk5r1/Nudt16/Dtl/Pbx1/Fam83d/Cenpv/Lsm11/Cenpe/Casp2/Anapc11/Ect2	26	6,869651644
GO:0044772	GO:0044772	mitotic cell cycle phase transition	31/544	383/23355	2.15968e-09	5.24136e-07	4,60E-07	Gpnmb/Rpl26/Id4/Ccnb1/Cdk1/Aurkb/Foxm1/Ccna2/Ctdsp2/Birc5/Cdca5/E2f4/Tcf19/Klf11/Ccnd2/Cdc6/Ticrr/Bub1b/Ube2c/Ube2s/Bub1/Dtl/Pbx1/Cdkn2d/Lsm11/Lats2/Cenpe/Cdk2/Aven/Casp2/Anapc11	31	6,337354702
GO:0007052	GO:0007052	mitotic spindle organization	17/544	118/23355	2.17166e-09	5.24136e-07	4,60E-07	Ccnb1/Tpx2/Aurkb/Prc1/Cdc20/Kif11/Nek2/Eml1/Racgap1/Spc25/Aurka/Psrc1/Ptpa/Kif4/Cenpe/Nuf2/Dlgap5	17	6,337354702
GO:0051303	GO:0051303	establishment of chromosome localization	14/544	81/23355	5.1092e-09	1.16461e-06	1,02E-06	Kif2c/Ccnb1/Aurkb/Nde1/Birc5/Cdca5/Kif22/Spag5/Cdca8/Fam83d/Psrc1/Cenpe/Incenp/Nuf2	14	5,990617205
GO:0050000	GO:0050000	chromosome localization	14/544	83/23355	7.10172e-09	1.5336e-06	1,35E-06	Kif2c/Ccnb1/Aurkb/Nde1/Birc5/Cdca5/Kif22/Spag5/Cdca8/Fam83d/Psrc1/Cenpe/Incenp/Nuf2	14	5,871087254
GO:0045786	GO:0045786	negative regulation of cell cycle	33/544	452/23355	8.54653e-09	1.75332e-06	1,54E-06	Gpnmb/Rpl26/Ccnb1/Pea15a/Cdk1/Aurkb/Foxm1/Ctdsp2/Birc5/Insm1/Nek2/E2f8/Hsf1/Prkaca/Cdc6/Ticrr/Bub1b/Aurka/Bub1/Prox1/Hras/Cdk5r1/Dtl/Cdkn2d/Nme6/Smad3/Lats2/Prr11/Cenpe/Cdk9/Rhno1/Aven/Casp2	33	5,812937841
GO:1901987	GO:1901987	regulation of cell cycle phase transition	26/544	305/23355	1.50985e-08	2.94997e-06	2,59E-06	Gpnmb/Rpl26/Ccnb1/Cdk1/Aurkb/Ctdsp2/Birc5/Cdca5/Paxip1/Ccnd2/Cdc6/Ticrr/Bub1b/Ube2c/Bub1/Dtl/Pbx1/Cdkn2d/Fam83d/Mn1/Lsm11/Cenpe/Cdk2/Aven/Casp2/Anapc11	26	5,58698212
GO:0051310	GO:0051310	metaphase plate congression	12/544	63/23355	2.04757e-08	3.81871e-06	3,35E-06	Kif2c/Ccnb1/Aurkb/Cdca5/Kif22/Spag5/Cdca8/Fam83d/Psrc1/Cenpe/Incenp/Nuf2	12	5,474881877
GO:0006270	GO:0006270	DNA replication initiation	9/544	34/23355	5.89832e-08	1.05221e-05	9,23E-06	Mcm5/Mcm10/Mcm3/Cdc6/Ticrr/Mcm2/Cdk2/Mcm4/Wdr18	9	5,034696767
GO:0007346	GO:0007346	regulation of mitotic cell cycle	31/544	453/23355	1.05176e-07	1.79807e-05	1,58E-05	Gpnmb/Rpl26/Ccnb1/Cdk1/Aurkb/Ascl1/Ctdsp2/Birc5/Fbxw5/Cdca5/Cd28/Hsf1/Ccnd2/Cdc6/Ticrr/Bub1b/Ube2c/Bub1/Hdac3/Dtl/Pbx1/Nme6/Smad3/Lsm11/Smoc2/Cenpe/Cdk2/Aven/Casp2/Dlgap5/Anapc11	31	4,801992874
GO:0051304	GO:0051304	chromosome separation	13/544	95/23355	3.14399e-07	5.15991e-05	4,53E-05	Ccnb1/Top2a/Cenpx/Aurkb/Birc5/Cdc6/Bub1b/Ube2c/Espl1/Bub1/Ncaph/Cenpe/Anapc11	13	4,344156526
GO:0051225	GO:0051225	spindle assembly	14/544	114/23355	4.33787e-07	6.84222e-05	6,00E-05	Tpx2/Aurkb/Prc1/Cdc20/Kif11/Nek2/Racgap1/Spag5/Aurka/Haus8/Hdac3/Kif4/Cenpe/Incenp	14	4,221601894
GO:1901990	GO:1901990	regulation of mitotic cell cycle phase transition	22/544	271/23355	4.50256e-07	6.84222e-05	6,00E-05	Gpnmb/Rpl26/Ccnb1/Cdk1/Aurkb/Ctdsp2/Birc5/Cdca5/Ccnd2/Cdc6/Ticrr/Bub1b/Ube2c/Bub1/Dtl/Pbx1/Lsm11/Cenpe/Cdk2/Aven/Casp2/Anapc11	22	4,221601894
GO:0010948	GO:0010948	negative regulation of cell cycle process	20/544	230/23355	5.07354e-07	7.43455e-05	6,52E-05	Gpnmb/Rpl26/Ccnb1/Cdk1/Aurkb/Ctdsp2/Birc5/Nek2/E2f8/Cdc6/Ticrr/Bub1b/Bub1/Dtl/Cdkn2d/Nme6/Cenpe/Cdk9/Aven/Casp2	20	4,185544248
GO:0000075	GO:0000075	cell cycle checkpoint	17/544	174/23355	7.20074e-07	0.000101878	8,94E-05	Rpl26/Ccnb1/Pea15a/Cdk1/Aurkb/Birc5/Hsf1/Cdc6/Ticrr/Bub1b/Aurka/Bub1/Prox1/Dtl/Cenpe/Rhno1/Casp2	17	4,048718152
GO:0007080	GO:0007080	mitotic metaphase plate congression	9/544	47/23355	1.17052e-06	0.000160088	0,000140462	Kif2c/Ccnb1/Aurkb/Cdca5/Kif22/Cdca8/Psrc1/Cenpe/Nuf2	9	3,852440207
GO:0016572	GO:0016572	histone phosphorylation	8/544	37/23355	1.75252e-06	0.000231955	0,000203519	Ccnb1/Aurkb/Ccna2/Mapk3/Ppp1r1b/Incenp/Cdk2/Cdk9	8	3,691396063
GO:1901988	GO:1901988	negative regulation of cell cycle phase transition	16/544	166/23355	1.82226e-06	0.000233648	0,000205004	Gpnmb/Rpl26/Ccnb1/Cdk1/Aurkb/Ctdsp2/Birc5/Cdc6/Ticrr/Bub1b/Bub1/Dtl/Cdkn2d/Cenpe/Aven/Casp2	16	3,68823696
GO:0070374	GO:0070374	positive regulation of ERK1 and ERK2 cascade	18/544	218/23355	3.91497e-06	0.000486762	0,000427088	Gpnmb/Trem2/Csf1r/Chil1/Ccl4/Gnai2/Mapk3/Ccl9/Shc1/Ntsr2/Hras/Ackr3/Dusp15/Ccl3/Npnt/Mt3/Necab2/Cxcl12	18	3,369482494
GO:1901989	GO:1901989	positive regulation of cell cycle phase transition	12/544	102/23355	4.55108e-06	0.000549208	0,000481879	Ccnb1/Cdk1/Birc5/Cdca5/Ccnd2/Ube2c/Dtl/Pbx1/Fam83d/Lsm11/Cenpe/Anapc11	12	3,317061927
GO:0006281	GO:0006281	DNA repair	29/544	489/23355	4.81355e-06	0.000564286	0,000495108	Mcm5/Cenpx/Foxm1/Pclaf/Uhrf1/Cdca5/Mcm3/Kif22/Hsf1/Paxip1/Mad2l2/Esco2/Ticrr/Pif1/Ppp4c/Swsap1/Faap20/Nudt16/Dtl/Otub1/Cdkn2d/Mcm2/Chaf1a/Hmces/Nudt16l1/Cdk2/Cdk9/Mcm4/Rhno1	29	3,305299867
GO:0007264	GO:0007264	small GTPase mediated signal transduction	27/544	439/23355	5.2672e-06	0.000583374	0,000511857	Arhgdig/Foxm1/Rhof/Nras/Kank1/Chn1/Vav1/Arhgdib/Rnd3/Brk1/Rasgrp3/Arhgap19/Hras/Iqsec3/Rasgef1c/Rit1/Stard8/Cdc42se2/Gdi1/Vav2/Arhgef39/Trim67/Arhgdia/Kctd13/Rac3/Rnd2/Ect2	27	3,290851596
GO:0000910	GO:0000910	cytokinesis	15/544	160/23355	5.36973e-06	0.000583374	0,000511857	Kif20a/Aurkb/Prc1/Birc5/E2f8/Racgap1/Cdc6/Cenpa/Aurka/Stx2/Cenpv/Kif4/Incenp/Anln/Ect2	15	3,290851596
GO:0030071	GO:0030071	regulation of mitotic metaphase/anaphase transition	9/544	56/23355	5.40293e-06	0.000583374	0,000511857	Ccnb1/Aurkb/Birc5/Cdc6/Bub1b/Ube2c/Bub1/Cenpe/Anapc11	9	3,290851596
GO:0031577	GO:0031577	spindle checkpoint	8/544	43/23355	5.8218e-06	0.000612483	0,000537397	Ccnb1/Aurkb/Birc5/Hsf1/Bub1b/Aurka/Bub1/Cenpe	8	3,269704922
GO:0045931	GO:0045931	positive regulation of mitotic cell cycle	13/544	123/23355	6.11618e-06	0.000627367	0,000550456	Ccnb1/Cdk1/Birc5/Cdca5/Hsf1/Ccnd2/Ube2c/Dtl/Pbx1/Lsm11/Smoc2/Cenpe/Anapc11	13	3,259277346
GO:1901992	GO:1901992	positive regulation of mitotic cell cycle phase transition	11/544	88/23355	6.27262e-06	0.000627721	0,000550767	Ccnb1/Cdk1/Birc5/Cdca5/Ccnd2/Ube2c/Dtl/Pbx1/Lsm11/Cenpe/Anapc11	11	3,259032127
GO:0007091	GO:0007091	metaphase/anaphase transition of mitotic cell cycle	9/544	59/23355	8.42319e-06	0.000803729	0,000705198	Ccnb1/Aurkb/Birc5/Cdc6/Bub1b/Ube2c/Bub1/Cenpe/Anapc11	9	3,151689141
GO:1902099	GO:1902099	regulation of metaphase/anaphase transition of cell cycle	9/544	59/23355	8.42319e-06	0.000803729	0,000705198	Ccnb1/Aurkb/Birc5/Cdc6/Bub1b/Ube2c/Bub1/Cenpe/Anapc11	9	3,151689141
GO:0010965	GO:0010965	regulation of mitotic sister chromatid separation	9/544	60/23355	9.70722e-06	0.000905199	0,000794227	Ccnb1/Aurkb/Birc5/Cdc6/Bub1b/Ube2c/Bub1/Cenpe/Anapc11	9	3,100055168
GO:1901991	GO:1901991	negative regulation of mitotic cell cycle phase transition	14/544	149/23355	1.07157e-05	0.000977033	0,000857255	Gpnmb/Rpl26/Ccnb1/Cdk1/Aurkb/Ctdsp2/Birc5/Cdc6/Ticrr/Bub1b/Bub1/Cenpe/Aven/Casp2	14	3,066890004
GO:0044784	GO:0044784	metaphase/anaphase transition of cell cycle	9/544	62/23355	1.27825e-05	0.00114015	0,001000373	Ccnb1/Aurkb/Birc5/Cdc6/Bub1b/Ube2c/Bub1/Cenpe/Anapc11	9	2,999837934
GO:0051306	GO:0051306	mitotic sister chromatid separation	9/544	63/23355	1.46086e-05	0.0012753	0,001118953	Ccnb1/Aurkb/Birc5/Cdc6/Bub1b/Ube2c/Bub1/Cenpe/Anapc11	9	2,951188197
GO:0032465	GO:0032465	regulation of cytokinesis	10/544	80/23355	1.65188e-05	0.00141201	0,001238907	Kif20a/Aurkb/Prc1/E2f8/Racgap1/Cdc6/Aurka/Cenpv/Incenp/Ect2	10	2,906961121
GO:0031663	GO:0031663	lipopolysaccharide-mediated signaling pathway	8/544	51/23355	2.17108e-05	0.00180446	0,001583248	Trem2/Ly86/Cd84/Mapk3/Bmp6/Cd180/Cd14/Prdx2	8	2,800450946
GO:0070997	GO:0070997	neuron death	25/544	422/23355	2.19896e-05	0.00180446	0,001583248	Gpnmb/Cx3cr1/Atn1/Tyrobp/C1qa/Plau/Ascl1/Birc5/Sncb/Hsf1/Tnfrsf23/Nrbp2/Pink1/Kcnip3/Set/Hras/Hdac3/Cdk5r1/Sarm1/Prdx2/Ccl3/Egln3/Ctsz/Mt3/Casp2	25	2,800450946
GO:0044843	GO:0044843	cell cycle G1/S phase transition	16/544	203/23355	2.381e-05	0.00188141	0,00165076	Gpnmb/Rpl26/Id4/Ccna2/Ctdsp2/E2f4/Tcf19/Klf11/Ccnd2/Cdkn2d/Fam83d/Mn1/Lsm11/Lats2/Cdk2/Casp2	16	2,782316062
GO:0033045	GO:0033045	regulation of sister chromatid segregation	9/544	67/23355	2.43029e-05	0.00188141	0,00165076	Ccnb1/Aurkb/Birc5/Cdc6/Bub1b/Ube2c/Bub1/Cenpe/Anapc11	9	2,782316062
GO:1905818	GO:1905818	regulation of chromosome separation	9/544	67/23355	2.43029e-05	0.00188141	0,00165076	Ccnb1/Aurkb/Birc5/Cdc6/Bub1b/Ube2c/Bub1/Cenpe/Anapc11	9	2,782316062
GO:0051983	GO:0051983	regulation of chromosome segregation	10/544	84/23355	2.54919e-05	0.00193692	0,001699463	Kif2c/Ccnb1/Aurkb/Birc5/Cdc6/Bub1b/Ube2c/Bub1/Cenpe/Anapc11	10	2,769688279
GO:0000281	GO:0000281	mitotic cytokinesis	9/544	68/23355	2.74389e-05	0.00204694	0,001796002	Kif20a/Birc5/Racgap1/Cenpa/Stx2/Kif4/Incenp/Anln/Ect2	9	2,745693093
GO:0051402	GO:0051402	neuron apoptotic process	20/544	303/23355	3.23104e-05	0.00236731	0,002077096	Cx3cr1/Atn1/Tyrobp/Ascl1/Birc5/Sncb/Tnfrsf23/Nrbp2/Pink1/Kcnip3/Set/Hras/Hdac3/Cdk5r1/Prdx2/Ccl3/Egln3/Ctsz/Mt3/Casp2	20	2,682543404
GO:0006261	GO:0006261	DNA-dependent DNA replication	13/544	144/23355	3.36309e-05	0.00242084	0,002124059	Mcm5/Cenpx/Mcm10/Mcm3/E2f8/Cdc6/Ticrr/Tk2/Mcm2/Cdk2/Cdk9/Mcm4/Wdr18	13	2,672833346
GO:0071621	GO:0071621	granulocyte chemotaxis	12/544	126/23355	3.95993e-05	0.00280131	0,002457887	C3ar1/Csf1r/Ccl4/Fcgr3/Mapk3/Fcer1g/Ccl9/Spp1/Vav1/Lgals3/Ccl3/Rarres2	12	2,6094381
GO:0032680	GO:0032680	regulation of tumor necrosis factor production	14/544	168/23355	4.13809e-05	0.00287773	0,002524938	Gpnmb/Cx3cr1/Tyrobp/Trem2/Cd84/Ccl4/Fcgr3/Cybb/Fcer1g/Hsf1/Hdac3/Cd14/Ccl3/Mapkapk2	14	2,59774928
GO:0065004	GO:0065004	protein-DNA complex assembly	14/544	170/23355	4.71307e-05	0.00317012	0,002781481	Mcm5/Cenpx/Asf1b/Mcm3/Cenpa/Set/Mcm2/Naa60/Cenpv/Chaf1a/Thra/Cenpe/Mcm4/Dlgap5	14	2,555723863
GO:1903555	GO:1903555	regulation of tumor necrosis factor superfamily cytokine production	14/544	170/23355	4.71307e-05	0.00317012	0,002781481	Gpnmb/Cx3cr1/Tyrobp/Trem2/Cd84/Ccl4/Fcgr3/Cybb/Fcer1g/Hsf1/Hdac3/Cd14/Ccl3/Mapkapk2	14	2,555723863
GO:0070372	GO:0070372	regulation of ERK1 and ERK2 cascade	20/544	312/23355	4.87481e-05	0.00322602	0,002830534	Gpnmb/Trem2/Csf1r/Chil1/Ccl4/Gnai2/Mapk3/Ccl9/Ywhaz/Shc1/Ntsr2/Hras/Ackr3/Dusp15/Ccl3/Npnt/Fam83d/Mt3/Necab2/Cxcl12	20	2,548131619
GO:0033044	GO:0033044	regulation of chromosome organization	19/544	288/23355	5.09412e-05	0.00331764	0,002910923	Ccnb1/Top2a/Aurkb/Birc5/Cdca5/Nek2/Mapk3/Paxip1/Cdc6/Bub1b/Ube2c/Pink1/Pif1/Bub1/Mcm2/Cenpv/Cenpe/Cdk9/Anapc11	19	2,535969228
GO:0000079	GO:0000079	regulation of cyclin-dependent protein serine/threonine kinase activity	9/544	74/23355	5.43892e-05	0.00345166	0,003028513	Ccnb1/Ccna2/Ccnd2/Cdc6/Prox1/Cdkn2d/Psrc1/Lats2/Actb	9	2,518770492
GO:2001269	GO:2001269	positive regulation of cysteine-type endopeptidase activity involved in apoptotic signaling pathway	4/544	10/23355	5.46815e-05	0.00345166	0,003028513	St18/Tnfrsf23/Gsn/Smad3	4	2,518770492
GO:1905523	GO:1905523	positive regulation of macrophage migration	6/544	30/23355	5.73109e-05	0.00356282	0,003126047	Cx3cr1/Trem2/C3ar1/Csf1r/Mapk3/Rarres2	6	2,505004535
GO:0032640	GO:0032640	tumor necrosis factor production	14/544	174/23355	6.07588e-05	0.0037208	0,003264653	Gpnmb/Cx3cr1/Tyrobp/Trem2/Cd84/Ccl4/Fcgr3/Cybb/Fcer1g/Hsf1/Hdac3/Cd14/Ccl3/Mapkapk2	14	2,486162922
GO:0061640	GO:0061640	cytoskeleton-dependent cytokinesis	10/544	93/23355	6.189e-05	0.00373433	0,003276529	Kif20a/Aurkb/Birc5/Racgap1/Cenpa/Stx2/Kif4/Incenp/Anln/Ect2	10	2,484585976
GO:0097529	GO:0097529	myeloid leukocyte migration	16/544	221/23355	6.64835e-05	0.00395336	0,003468705	Cx3cr1/Trem2/C3ar1/Csf1r/Ccl4/Fcgr3/Mapk3/Fcer1g/Ccl9/Spp1/Vav1/Cd300a/Lgals3/Ccl3/Rarres2/Cxcl12	16	2,459832623
GO:0097530	GO:0097530	granulocyte migration	13/544	155/23355	7.23359e-05	0.00416706	0,003656204	C3ar1/Csf1r/Ccl4/Fcgr3/Mapk3/Fcer1g/Ccl9/Spp1/Vav1/Cd300a/Lgals3/Ccl3/Rarres2	13	2,436969597
GO:1905517	GO:1905517	macrophage migration	8/544	60/23355	7.26187e-05	0.00416706	0,003656204	Cx3cr1/Trem2/C3ar1/Csf1r/Mapk3/Lgals3/Ccl3/Rarres2	8	2,436969597
GO:0071706	GO:0071706	tumor necrosis factor superfamily cytokine production	14/544	177/23355	7.31241e-05	0.00416706	0,003656204	Gpnmb/Cx3cr1/Tyrobp/Trem2/Cd84/Ccl4/Fcgr3/Cybb/Fcer1g/Hsf1/Hdac3/Cd14/Ccl3/Mapkapk2	14	2,436969597
GO:0043523	GO:0043523	regulation of neuron apoptotic process	18/544	272/23355	7.66681e-05	0.00430917	0,003780894	Cx3cr1/Tyrobp/Ascl1/Birc5/Sncb/Nrbp2/Pink1/Kcnip3/Set/Hras/Hdac3/Cdk5r1/Prdx2/Ccl3/Egln3/Ctsz/Mt3/Casp2	18	2,422405451
GO:0031664	GO:0031664	regulation of lipopolysaccharide-mediated signaling pathway	5/544	20/23355	7.81021e-05	0.00433045	0,003799563	Ly86/Cd84/Bmp6/Cd180/Prdx2	5	2,420266338
GO:0070098	GO:0070098	chemokine-mediated signaling pathway	8/544	61/23355	8.18963e-05	0.00446236	0,003915308	Cx3cr1/Padi2/Trem2/Ccl4/Ccl9/Ackr3/Ccl3/Cxcl12	8	2,407234095
GO:1904029	GO:1904029	regulation of cyclin-dependent protein kinase activity	9/544	78/23355	8.26565e-05	0.00446236	0,003915308	Ccnb1/Ccna2/Ccnd2/Cdc6/Prox1/Cdkn2d/Psrc1/Lats2/Actb	9	2,407234095
GO:0048246	GO:0048246	macrophage chemotaxis	7/544	46/23355	8.71586e-05	0.00464431	0,004074947	Cx3cr1/C3ar1/Csf1r/Mapk3/Lgals3/Ccl3/Rarres2	7	2,389877986
GO:0072593	GO:0072593	reactive oxygen species metabolic process	19/544	301/23355	9.16618e-05	0.00482164	0,004230543	Cx3cr1/Txnrd1/Tyrobp/Foxm1/Plau/Ddah1/Gnai2/Nrros/Eef1a1/Cybb/Vav1/Tusc2/Pink1/Shc1/Eif5a/Prdx6/Prdx2/Dhfr/Smad3	19	2,373603843
GO:1901214	GO:1901214	regulation of neuron death	22/544	380/23355	9.45339e-05	0.00490978	0,004307875	Gpnmb/Cx3cr1/Tyrobp/C1qa/Ascl1/Birc5/Sncb/Hsf1/Nrbp2/Pink1/Kcnip3/Set/Hras/Hdac3/Cdk5r1/Sarm1/Prdx2/Ccl3/Egln3/Ctsz/Mt3/Casp2	22	2,365736883
GO:0045930	GO:0045930	negative regulation of mitotic cell cycle	16/544	228/23355	9.60183e-05	0.00492454	0,004320826	Gpnmb/Rpl26/Ccnb1/Cdk1/Aurkb/Ctdsp2/Birc5/Cdc6/Ticrr/Bub1b/Bub1/Nme6/Smad3/Cenpe/Aven/Casp2	16	2,364433259
GO:0051383	GO:0051383	kinetochore organization	5/544	21/23355	0.000100553	0.00509345	0,004469028	Cenpx/Cenpa/Cenpe/Nuf2/Dlgap5	5	2,349786919
GO:0070371	GO:0070371	ERK1 and ERK2 cascade	20/544	332/23355	0.000114313	0.00571983	0,005018622	Gpnmb/Trem2/Csf1r/Chil1/Ccl4/Gnai2/Mapk3/Ccl9/Ywhaz/Shc1/Ntsr2/Hras/Ackr3/Dusp15/Ccl3/Npnt/Fam83d/Mt3/Necab2/Cxcl12	20	2,299415517
GO:0044839	GO:0044839	cell cycle G2/M phase transition	12/544	141/23355	0.000118296	0.00584782	0,005130921	Ccnb1/Cdk1/Foxm1/Ccna2/Birc5/Paxip1/Cdc6/Ticrr/Dtl/Pbx1/Cdk2/Aven	12	2,28980469
GO:0000727	GO:0000727	double-strand break repair via break-induced replication	4/544	12/23355	0.00012419	0.00599473	0,005259821	Mcm5/Mcm3/Mcm2/Mcm4	4	2,279029027
GO:0007100	GO:0007100	mitotic centrosome separation	4/544	12/23355	0.00012419	0.00599473	0,005259821	Nde1/Kif11/Nek2/Aurka	4	2,279029027
GO:0000086	GO:0000086	G2/M transition of mitotic cell cycle	11/544	122/23355	0.000135197	0.00645014	0,005659399	Ccnb1/Cdk1/Foxm1/Ccna2/Birc5/Cdc6/Ticrr/Dtl/Pbx1/Cdk2/Aven	11	2,247229703
GO:0018209	GO:0018209	peptidyl-serine modification	21/544	363/23355	0.000136871	0.00645496	0,005663622	Bgn/Ccnb1/Cdk1/Aurkb/Pbk/Mapk3/Pfn2/Mad2l2/Ppp1r1b/Prkaca/Pink1/Aurka/Stk32c/Camk1g/Cdk5r1/Pdk2/Prkch/Mapkapk2/Lats2/Pnck/Cdk2	21	2,246905727
GO:0018105	GO:0018105	peptidyl-serine phosphorylation	20/544	337/23355	0.000139723	0.00651459	0,005715945	Ccnb1/Cdk1/Aurkb/Pbk/Mapk3/Pfn2/Mad2l2/Ppp1r1b/Prkaca/Pink1/Aurka/Stk32c/Camk1g/Cdk5r1/Pdk2/Prkch/Mapkapk2/Lats2/Pnck/Cdk2	20	2,242911925
GO:0032956	GO:0032956	regulation of actin cytoskeleton organization	21/544	364/23355	0.000142169	0.00655416	0,005750668	Csf1r/Rhof/Pfn2/Kank1/Lima1/Coro2b/Sdc4/Arhgdib/Rnd3/Brk1/Prox1/Hras/Cdk5r1/Gsn/Smad3/Arhgdia/Phpt1/Rac3/Rnd2/Mlst8/Ect2	21	2,240281684
GO:0045839	GO:0045839	negative regulation of mitotic nuclear division	7/544	50/23355	0.000150103	0.00682541	0,005988665	Ccnb1/Aurkb/Birc5/Bub1b/Bub1/Nme6/Cenpe	7	2,22266997
GO:0071824	GO:0071824	protein-DNA complex subunit organization	15/544	213/23355	0.00015138	0.00682541	0,005988665	Mcm5/Cenpx/Asf1b/Mcm3/Cenpa/Set/Mcm2/Naa60/Cenpv/Chaf1a/Thra/Smarcd1/Cenpe/Mcm4/Dlgap5	15	2,22266997
GO:0090307	GO:0090307	mitotic spindle assembly	8/544	67/23355	0.000160558	0.00716054	0,006282707	Tpx2/Aurkb/Prc1/Cdc20/Kif11/Nek2/Racgap1/Kif4	8	2,201853224
GO:0007093	GO:0007093	mitotic cell cycle checkpoint	11/544	125/23355	0.000167832	0.00740446	0,006496719	Rpl26/Ccnb1/Cdk1/Aurkb/Birc5/Cdc6/Ticrr/Bub1b/Bub1/Cenpe/Casp2	11	2,187305913
GO:0051299	GO:0051299	centrosome separation	4/544	13/23355	0.000176087	0.00768603	0,006743773	Nde1/Kif11/Nek2/Aurka	4	2,171097069
GO:0051656	GO:0051656	establishment of organelle localization	22/544	399/23355	0.000189511	0.00818488	0,007181465	Kif2c/Ccnb1/Aurkb/Cd84/Nde1/Birc5/Cdca5/Fcer1g/Kif22/Sapcd2/Ywhaz/Spag5/Cenpa/Dpysl2/Cdca8/Cd300a/Fam83d/Cplx2/Psrc1/Cenpe/Incenp/Nuf2	22	2,143786925
GO:0019221	GO:0019221	cytokine-mediated signaling pathway	21/544	372/23355	0.000191511	0.00818511	0,007181668	Laptm5/Cx3cr1/Padi2/Trem2/Osmr/Csf1r/St18/Gps2/Ccl4/Otulin/Mapk3/Fcer1g/Ccl9/Irf5/Fkbp1a/Ackr3/Ccl3/Mt3/Mmp12/Cxcl12/Csnk2b	21	2,14377466
GO:2001251	GO:2001251	negative regulation of chromosome organization	9/544	88/23355	0.000210906	0.00892109	0,007827427	Ccnb1/Top2a/Aurkb/Birc5/Bub1b/Pif1/Bub1/Mcm2/Cenpe	9	2,106380996
GO:0030595	GO:0030595	leukocyte chemotaxis	15/544	220/23355	0.000215523	0.00894954	0,007852387	Cx3cr1/Padi2/C3ar1/Csf1r/Ccl4/Fcgr3/Mapk3/Fcer1g/Ccl9/Spp1/Vav1/Lgals3/Ccl3/Rarres2/Cxcl12	15	2,10499829
GO:0007088	GO:0007088	regulation of mitotic nuclear division	10/544	108/23355	0.000217457	0.00894954	0,007852387	Ccnb1/Aurkb/Birc5/Fbxw5/Cd28/Bub1b/Bub1/Nme6/Cenpe/Anapc11	10	2,10499829
GO:0043666	GO:0043666	regulation of phosphoprotein phosphatase activity	7/544	53/23355	0.000218122	0.00894954	0,007852387	Gnai2/Ppp1r1b/Fkbp1a/Rcan1/Cd300a/Ptpa/Ppp1r11	7	2,10499829
GO:0007094	GO:0007094	mitotic spindle assembly checkpoint	6/544	38/23355	0.000227565	0.00915392	0,008031708	Ccnb1/Aurkb/Birc5/Bub1b/Bub1/Cenpe	6	2,095192078
GO:0071173	GO:0071173	spindle assembly checkpoint	6/544	38/23355	0.000227565	0.00915392	0,008031708	Ccnb1/Aurkb/Birc5/Bub1b/Bub1/Cenpe	6	2,095192078
GO:1990868	GO:1990868	response to chemokine	8/544	71/23355	0.000241471	0.00923531	0,008103125	Cx3cr1/Padi2/Trem2/Ccl4/Ccl9/Ackr3/Ccl3/Cxcl12	8	2,091347474
GO:1990869	GO:1990869	cellular response to chemokine	8/544	71/23355	0.000241471	0.00923531	0,008103125	Cx3cr1/Padi2/Trem2/Ccl4/Ccl9/Ackr3/Ccl3/Cxcl12	8	2,091347474
GO:0051315	GO:0051315	attachment of mitotic spindle microtubules to kinetochore	4/544	14/23355	0.000241993	0.00923531	0,008103125	Kif2c/Aurkb/Cenpe/Nuf2	4	2,091347474
GO:0051984	GO:0051984	positive regulation of chromosome segregation	4/544	14/23355	0.000241993	0.00923531	0,008103125	Ccnb1/Aurkb/Cdc6/Cenpe	4	2,091347474
GO:0032515	GO:0032515	negative regulation of phosphoprotein phosphatase activity	5/544	25/23355	0.000243094	0.00923531	0,008103125	Gnai2/Ppp1r1b/Fkbp1a/Ptpa/Ppp1r11	5	2,091347474
GO:0071459	GO:0071459	protein localization to chromosome, centromeric region	5/544	25/23355	0.000243094	0.00923531	0,008103125	Cdk1/Aurkb/Knl1/Bub1b/Cenpa	5	2,091347474
GO:0006275	GO:0006275	regulation of DNA replication	10/544	110/23355	0.000252703	0.00951228	0,00834614	Cdk1/Ccna2/E2f8/Cst3/Esco2/Ticrr/Hras/Cdk2/Kctd13/Wdr18	10	2,078514358
GO:0032506	GO:0032506	cytokinetic process	6/544	39/23355	0.000263698	0.00983595	0,008630131	Kif20a/Aurkb/Racgap1/Stx2/Anln/Ect2	6	2,063982624
GO:0022411	GO:0022411	cellular component disassembly	21/544	385/23355	0.000304156	0.011045	0,009690983	C1qc/Padi2/Trem2/C1qb/Kif2c/C1qa/Top2a/Tpx2/Cdk1/Kif18b/Map1lc3b/Hsf1/Lima1/Tbc1d25/Pink1/Lix1l/Eif5a/Gsn/Smarcd1/Mrpl58/Stmn4	21	2,013632176
GO:0045841	GO:0045841	negative regulation of mitotic metaphase/anaphase transition	6/544	40/23355	0.000304189	0.011045	0,009690983	Ccnb1/Aurkb/Birc5/Bub1b/Bub1/Cenpe	6	2,013632176
GO:0071174	GO:0071174	mitotic spindle checkpoint	6/544	40/23355	0.000304189	0.011045	0,009690983	Ccnb1/Aurkb/Birc5/Bub1b/Bub1/Cenpe	6	2,013632176
GO:0007062	GO:0007062	sister chromatid cohesion	7/544	56/23355	0.000309044	0.0111229	0,009759277	Cdc20/Cdca5/Kif22/Esco2/Bub1b/Bub1/Sgo1	7	2,010582358
GO:0033046	GO:0033046	negative regulation of sister chromatid segregation	6/544	41/23355	0.000349397	0.0122528	0,010750662	Ccnb1/Aurkb/Birc5/Bub1b/Bub1/Cenpe	6	1,968564801
GO:0033048	GO:0033048	negative regulation of mitotic sister chromatid segregation	6/544	41/23355	0.000349397	0.0122528	0,010750662	Ccnb1/Aurkb/Birc5/Bub1b/Bub1/Cenpe	6	1,968564801
GO:2000816	GO:2000816	negative regulation of mitotic sister chromatid separation	6/544	41/23355	0.000349397	0.0122528	0,010750662	Ccnb1/Aurkb/Birc5/Bub1b/Bub1/Cenpe	6	1,968564801
GO:2000377	GO:2000377	regulation of reactive oxygen species metabolic process	14/544	207/23355	0.0003759	0.0130705	0,011468148	Cx3cr1/Tyrobp/Foxm1/Plau/Ddah1/Gnai2/Eef1a1/Tusc2/Pink1/Shc1/Eif5a/Prdx2/Dhfr/Smad3	14	1,940506723
GO:0007050	GO:0007050	cell cycle arrest	11/544	138/23355	0.000397351	0.0134422	0,011794265	Rpl26/Foxm1/Insm1/Prkaca/Hras/Cdk5r1/Cdkn2d/Smad3/Prr11/Cdk9/Casp2	11	1,928329137
GO:0000082	GO:0000082	G1/S transition of mitotic cell cycle	13/544	184/23355	0.000397377	0.0134422	0,011794265	Gpnmb/Rpl26/Id4/Ctdsp2/E2f4/Tcf19/Klf11/Ccnd2/Cdkn2d/Lsm11/Lats2/Cdk2/Casp2	13	1,928329137
GO:0097237	GO:0097237	cellular response to toxic substance	6/544	42/23355	0.000399695	0.0134422	0,011794265	Pink1/Gstm5/Prdx6/Prdx2/Dhfr/Akr1a1	6	1,928329137
GO:1902100	GO:1902100	negative regulation of metaphase/anaphase transition of cell cycle	6/544	42/23355	0.000399695	0.0134422	0,011794265	Ccnb1/Aurkb/Birc5/Bub1b/Bub1/Cenpe	6	1,928329137
GO:0015850	GO:0015850	organic hydroxy compound transport	16/544	259/23355	0.000408365	0.0136221	0,011952144	Rab3b/Gps2/Msr1/Slco1c1/Fcgr3/Fcer1g/Spp1/Lcat/Lima1/Bmp6/Pink1/Naxe/Cd300a/Lgals3/Cxcl12/Actb	16	1,922554194
GO:0051382	GO:0051382	kinetochore assembly	4/544	16/23355	0.000423986	0.0139169	0,01221081	Cenpx/Cenpa/Cenpe/Dlgap5	4	1,913255514
GO:2001267	GO:2001267	regulation of cysteine-type endopeptidase activity involved in apoptotic signaling pathway	4/544	16/23355	0.000423986	0.0139169	0,01221081	St18/Tnfrsf23/Gsn/Smad3	4	1,913255514
GO:0001819	GO:0001819	positive regulation of cytokine production	23/544	452/23355	0.000429135	0.0139741	0,012261003	Laptm5/Polr3b/Tyrobp/Trem2/C3ar1/Csf1r/Cd84/Ccl4/Fcgr3/Cd28/Cybb/Fcer1g/Nras/Irf5/Tusc2/Rab7b/Tlr7/Hras/Cd14/Ccl3/Smad3/Mapkapk2/Mmp12	23	1,911474
GO:0051302	GO:0051302	regulation of cell division	12/544	163/23355	0.000454708	0.0146	0,012810149	Txnip/Kif20a/Aurkb/Prc1/Kif18b/E2f8/Racgap1/Cdc6/Aurka/Cenpv/Incenp/Ect2	12	1,89244582
GO:1905819	GO:1905819	negative regulation of chromosome separation	6/544	43/23355	0.000455472	0.0146	0,012810149	Ccnb1/Aurkb/Birc5/Bub1b/Bub1/Cenpe	6	1,89244582
GO:0051784	GO:0051784	negative regulation of nuclear division	7/544	60/23355	0.000475079	0.0149942	0,013156038	Ccnb1/Aurkb/Birc5/Bub1b/Bub1/Nme6/Cenpe	7	1,880874891
GO:0071156	GO:0071156	regulation of cell cycle arrest	7/544	60/23355	0.000475079	0.0149942	0,013156038	Rpl26/Foxm1/Insm1/Prkaca/Cdk5r1/Cdk9/Casp2	7	1,880874891
GO:0034508	GO:0034508	centromere complex assembly	5/544	29/23355	0.000503205	0.0157498	0,013819019	Cenpx/Cenpa/Cenpv/Cenpe/Dlgap5	5	1,859522798
GO:0051783	GO:0051783	regulation of nuclear division	11/544	142/23355	0.000506697	0.0157498	0,013819019	Ccnb1/Aurkb/Cdc20/Birc5/Fbxw5/Cd28/Bub1b/Bub1/Nme6/Cenpe/Anapc11	11	1,859522798
GO:0033047	GO:0033047	regulation of mitotic sister chromatid segregation	6/544	44/23355	0.000517132	0.0158343	0,013893096	Ccnb1/Aurkb/Birc5/Bub1b/Bub1/Cenpe	6	1,857200949
GO:0051985	GO:0051985	negative regulation of chromosome segregation	6/544	44/23355	0.000517132	0.0158343	0,013893096	Ccnb1/Aurkb/Birc5/Bub1b/Bub1/Cenpe	6	1,857200949
GO:0006302	GO:0006302	double-strand break repair	15/544	240/23355	0.000542952	0.0163804	0,014372265	Mcm5/Foxm1/Cdca5/Mcm3/Hsf1/Mad2l2/Esco2/Ppp4c/Swsap1/Nudt16/Otub1/Mcm2/Hmces/Nudt16l1/Mcm4	15	1,842474782
GO:1903320	GO:1903320	regulation of protein modification by small protein conjugation or removal	15/544	240/23355	0.000542952	0.0163804	0,014372265	Laptm5/Arrdc4/Gps2/Cdc20/Paxip1/Mad2l2/Fkbp1a/Pink1/Ube2s/Hdac3/Otub1/Capn3/Vps28/Cdk9/Sae1	15	1,842474782
GO:0030261	GO:0030261	chromosome condensation	6/544	45/23355	0.000585092	0.0172379	0,015124688	Ccnb1/Top2a/Cdk1/Cdca5/Ncaph/Incenp	6	1,820313566
GO:1905521	GO:1905521	regulation of macrophage migration	6/544	45/23355	0.000585092	0.0172379	0,015124688	Cx3cr1/Trem2/C3ar1/Csf1r/Mapk3/Rarres2	6	1,820313566
GO:0030593	GO:0030593	neutrophil chemotaxis	9/544	101/23355	0.000590762	0.0172379	0,015124688	C3ar1/Ccl4/Fcgr3/Fcer1g/Ccl9/Spp1/Vav1/Lgals3/Ccl3	9	1,820313566
GO:1902749	GO:1902749	regulation of cell cycle G2/M phase transition	9/544	101/23355	0.000590762	0.0172379	0,015124688	Ccnb1/Cdk1/Paxip1/Cdc6/Ticrr/Dtl/Pbx1/Cdk2/Aven	9	1,820313566
GO:0050858	GO:0050858	negative regulation of antigen receptor-mediated signaling pathway	5/544	30/23355	0.000592384	0.0172379	0,015124688	Laptm5/Gps2/Cd300a/Lgals3/Phpt1	5	1,820313566
GO:0032760	GO:0032760	positive regulation of tumor necrosis factor production	9/544	102/23355	0.000634828	0.0181382	0,015914606	Tyrobp/Cd84/Ccl4/Fcgr3/Cybb/Fcer1g/Cd14/Ccl3/Mapkapk2	9	1,798204097
GO:0051052	GO:0051052	regulation of DNA metabolic process	20/544	379/23355	0.000636184	0.0181382	0,015914606	C3ar1/Aurkb/Foxm1/Nek2/Mapk3/Cd28/Hsf1/Paxip1/Mad2l2/Ticrr/Pif1/Ppp4c/Nudt16/Otub1/Smoc2/Hmces/Nudt16l1/Cdk2/Cdk9/Wdr18	20	1,798204097
GO:0030865	GO:0030865	cortical cytoskeleton organization	7/544	63/23355	0.000641005	0.0181382	0,015914606	Rhof/Racgap1/Rnd3/Rac3/Rnd2/Anln/Ect2	7	1,798204097
GO:0050854	GO:0050854	regulation of antigen receptor-mediated signaling pathway	7/544	63/23355	0.000641005	0.0181382	0,015914606	Laptm5/Gps2/Cd300a/Lgals3/Prkch/Phpt1/Usp46	7	1,798204097
GO:0007265	GO:0007265	Ras protein signal transduction	19/544	352/23355	0.000657592	0.0181683	0,015941028	Arhgdig/Foxm1/Nras/Kank1/Vav1/Arhgdib/Brk1/Rasgrp3/Hras/Iqsec3/Rit1/Stard8/Cdc42se2/Vav2/Arhgef39/Trim67/Arhgdia/Kctd13/Ect2	19	1,797483676
GO:0010921	GO:0010921	regulation of phosphatase activity	10/544	124/23355	0.000658728	0.0181683	0,015941028	Knl1/Gnai2/Ppp1r1b/Fkbp1a/Rcan1/Cd300a/Npnt/Smad3/Ptpa/Ppp1r11	10	1,797483676
GO:0009262	GO:0009262	deoxyribonucleotide metabolic process	6/544	46/23355	0.000659781	0.0181683	0,015941028	Dut/Rrm2/Tk2/Rrm1/Nudt16/Nt5m	6	1,797483676
GO:0045740	GO:0045740	positive regulation of DNA replication	6/544	46/23355	0.000659781	0.0181683	0,015941028	Cdk1/E2f8/Cst3/Hras/Cdk2/Kctd13	6	1,797483676
GO:1903557	GO:1903557	positive regulation of tumor necrosis factor superfamily cytokine production	9/544	103/23355	0.000681543	0.0185786	0,016301001	Tyrobp/Cd84/Ccl4/Fcgr3/Cybb/Fcer1g/Cd14/Ccl3/Mapkapk2	9	1,787785733
GO:0001820	GO:0001820	serotonin secretion	4/544	18/23355	0.000686973	0.0185786	0,016301001	Fcgr3/Fcer1g/Cd300a/Lgals3	4	1,787785733
GO:0140013	GO:0140013	meiotic nuclear division	13/544	195/23355	0.000688264	0.0185786	0,016301001	Top2a/Cenpx/Cdc20/Hsf1/Bub1b/Espl1/Aurka/Bub1/Sgo1/Ncaph/Cenpe/Incenp/Nuf2	13	1,787785733
GO:0032970	GO:0032970	regulation of actin filament-based process	21/544	411/23355	0.000712818	0.0191156	0,016772178	Csf1r/Rhof/Pfn2/Kank1/Lima1/Coro2b/Sdc4/Arhgdib/Rnd3/Brk1/Prox1/Hras/Cdk5r1/Gsn/Smad3/Arhgdia/Phpt1/Rac3/Rnd2/Mlst8/Ect2	21	1,775410543
GO:0051056	GO:0051056	regulation of small GTPase mediated signal transduction	16/544	273/23355	0.000722506	0.0192496	0,016889748	Foxm1/Kank1/Chn1/Vav1/Arhgdib/Arhgap19/Hras/Iqsec3/Stard8/Cdc42se2/Vav2/Arhgef39/Trim67/Arhgdia/Kctd13/Ect2	16	1,772376823
GO:0009132	GO:0009132	nucleoside diphosphate metabolic process	10/544	127/23355	0.000793641	0.0210084	0,018432944	Pgk1/Entpd2/Mpi/Eno1/Gpd1/Nme1/Eno3/Nudt16/Nme6/Aldoc	10	1,734405301
GO:0010389	GO:0010389	regulation of G2/M transition of mitotic cell cycle	8/544	85/23355	0.000822659	0.021637	0,018984439	Ccnb1/Cdk1/Cdc6/Ticrr/Dtl/Pbx1/Cdk2/Aven	8	1,721602236
GO:0060326	GO:0060326	cell chemotaxis	17/544	304/23355	0.000843141	0.0220344	0,019333175	Cx3cr1/Padi2/C3ar1/Csf1r/Ccl4/Fcgr3/Mapk3/Fcer1g/Ccl9/Spp1/Vav1/Ackr3/Lgals3/Ccl3/Smoc2/Rarres2/Cxcl12	17	1,713696812
GO:0006801	GO:0006801	superoxide metabolic process	7/544	66/23355	0.000849866	0.0220696	0,019364046	Tyrobp/Gnai2/Nrros/Cybb/Shc1/Prdx2/Dhfr	7	1,713003902
GO:0042176	GO:0042176	regulation of protein catabolic process	20/544	390/23355	0.000904644	0.0233444	0,020482502	Laptm5/Trem2/Cdc20/Pbk/Gfap/Mad2l2/Cst3/Prkaca/Snx3/Aurka/Gga3/Dtl/Fam83d/Odc1/Smad3/Vps28/Sumo3/Trim67/Nkd2/Zfand2a	20	1,688616999
GO:0032467	GO:0032467	positive regulation of cytokinesis	5/544	33/23355	0.000931524	0.0237394	0,020829119	Aurkb/Racgap1/Cdc6/Cenpv/Ect2	5	1,681329097
GO:0045672	GO:0045672	positive regulation of osteoclast differentiation	5/544	33/23355	0.000931524	0.0237394	0,020829119	Tyrobp/Trem2/Csf1r/Gnas/Ccl3	5	1,681329097
GO:0035304	GO:0035304	regulation of protein dephosphorylation	8/544	88/23355	0.00103418	0.0260506	0,022857007	Gnai2/Ppp1r1b/Fkbp1a/Pink1/Rcan1/Cd300a/Ptpa/Ppp1r11	8	1,640980645
GO:0098754	GO:0098754	detoxification	6/544	50/23355	0.00103491	0.0260506	0,022857007	Gstm5/Prdx6/Prdx2/Dhfr/Mt3/Akr1a1	6	1,640980645
GO:0150146	GO:0150146	cell junction disassembly	4/544	20/23355	0.00104828	0.0262261	0,023010945	C1qc/Trem2/C1qb/C1qa	4	1,638065544
GO:0031396	GO:0031396	regulation of protein ubiquitination	13/544	205/23355	0.0010916	0.0271444	0,023816701	Laptm5/Arrdc4/Gps2/Cdc20/Paxip1/Mad2l2/Fkbp1a/Pink1/Ube2s/Hdac3/Otub1/Vps28/Cdk9	13	1,623118401
GO:0035308	GO:0035308	negative regulation of protein dephosphorylation	5/544	35/23355	0.00122637	0.0301305	0,026436678	Gnai2/Ppp1r1b/Fkbp1a/Ptpa/Ppp1r11	5	1,577793122
GO:1990748	GO:1990748	cellular detoxification	5/544	35/23355	0.00122637	0.0301305	0,026436678	Gstm5/Prdx6/Prdx2/Dhfr/Akr1a1	5	1,577793122
GO:0043087	GO:0043087	regulation of GTPase activity	17/544	318/23355	0.00137508	0.0335699	0,02945442	Ccl4/Rgs6/Ccl9/Rgs8/Gnas/Chn1/Vav1/Sh3bp4/Tbc1d25/Rasgrp3/Hras/Iqsec3/Tbc1d20/Ccl3/Vav2/Mlst8/Ect2	17	1,530849527
GO:0006091	GO:0006091	generation of precursor metabolites and energy	20/544	404/23355	0.00138272	0.0335699	0,02945442	Pgk1/Ccnb1/Cdk1/Phkg1/Slc25a23/Mpi/Eno1/Ndufv3/Dgat1/Gnas/Prkaca/Gpd1/Pink1/Eno3/Mt3/Aldoc/Cyc1/Chchd2/Ppp1ca/Idh3g	20	1,530849527
GO:0002714	GO:0002714	positive regulation of B cell mediated immunity	6/544	53/23355	0.00140991	0.0338297	0,029682413	Fcgr3/Cd28/Fcer1g/Paxip1/Mad2l2/Hmces	6	1,5275008
GO:0002891	GO:0002891	positive regulation of immunoglobulin mediated immune response	6/544	53/23355	0.00140991	0.0338297	0,029682413	Fcgr3/Cd28/Fcer1g/Paxip1/Mad2l2/Hmces	6	1,5275008
GO:0032103	GO:0032103	positive regulation of response to external stimulus	20/544	405/23355	0.00142388	0.0338317	0,029684134	Polr3b/Tyrobp/Trem2/C3ar1/Csf1r/Ly86/Ccl4/Fcgr3/Mapk3/Cd28/Fcer1g/Vav1/Bmp6/Cd180/Ccl3/Smad3/Smoc2/Mmp12/Rarres2/Cxcl12	20	1,527475617
GO:0042273	GO:0042273	ribosomal large subunit biogenesis	7/544	72/23355	0.00142649	0.0338317	0,029684134	Rpl26/Rpl7a/Rpl35/Rpl7/Rpl3/Rpl35a/Gtf3a	7	1,527475617
GO:0034502	GO:0034502	protein localization to chromosome	8/544	93/23355	0.00148139	0.0348861	0,030609341	Cdk1/Aurkb/Knl1/Cdca5/Esco2/Bub1b/Cenpa/Carm1	8	1,514146026
GO:0009636	GO:0009636	response to toxic substance	9/544	115/23355	0.00149512	0.0348861	0,030609341	Ccl4/Mapk3/Pink1/Gstm5/Prdx6/Prdx2/Dhfr/Mt3/Akr1a1	9	1,514146026
GO:0035023	GO:0035023	regulation of Rho protein signal transduction	10/544	138/23355	0.00149646	0.0348861	0,030609341	Kank1/Vav1/Arhgdib/Stard8/Cdc42se2/Vav2/Arhgef39/Arhgdia/Kctd13/Ect2	10	1,514146026
GO:0071103	GO:0071103	DNA conformation change	14/544	239/23355	0.00152619	0.0353782	0,031041073	Ccnb1/Top2a/Cdk1/Asf1b/Cdca5/Pif1/Set/Mcm2/Naa60/Cenpv/Chaf1a/Ncaph/Incenp/Mcm4	14	1,508063278
GO:1903046	GO:1903046	meiotic cell cycle process	13/544	213/23355	0.00154189	0.0355415	0,031184364	Top2a/Cenpx/Cdc20/Hsf1/Bub1b/Espl1/Aurka/Bub1/Sgo1/Ncaph/Cenpe/Incenp/Nuf2	13	1,506063114
GO:0071158	GO:0071158	positive regulation of cell cycle arrest	5/544	37/23355	0.00158501	0.0363313	0,031877331	Rpl26/Insm1/Prkaca/Cdk5r1/Casp2	5	1,496518053
GO:2001021	GO:2001021	negative regulation of response to DNA damage stimulus	7/544	74/23355	0.00167468	0.0381733	0,033493551	Hsf1/Mad2l2/Ackr3/Otub1/Cdkn2d/Nudt16l1/Cxcl12	7	1,475038803
GO:0046578	GO:0046578	regulation of Ras protein signal transduction	14/544	242/23355	0.001715	0.0388764	0,034110432	Foxm1/Kank1/Vav1/Arhgdib/Hras/Iqsec3/Stard8/Cdc42se2/Vav2/Arhgef39/Trim67/Arhgdia/Kctd13/Ect2	14	1,467112786
GO:0014002	GO:0014002	astrocyte development	5/544	38/23355	0.00179069	0.0395181	0,034673441	Trem2/C1qa/Plp1/Gfap/Mt3	5	1,460003057
GO:2000249	GO:2000249	regulation of actin cytoskeleton reorganization	5/544	38/23355	0.00179069	0.0395181	0,034673441	Csf1r/Arhgdib/Hras/Arhgdia/Phpt1	5	1,460003057
GO:0021892	GO:0021892	cerebral cortex GABAergic interneuron differentiation	3/544	11/23355	0.00180363	0.0395181	0,034673441	Lhx6/Dlx2/Rac3	3	1,460003057
GO:0061517	GO:0061517	macrophage proliferation	3/544	11/23355	0.00180363	0.0395181	0,034673441	Trem2/Csf1r/Mapk3	3	1,460003057
GO:0070601	GO:0070601	centromeric sister chromatid cohesion	3/544	11/23355	0.00180363	0.0395181	0,034673441	Bub1b/Bub1/Sgo1	3	1,460003057
GO:2000574	GO:2000574	regulation of microtubule motor activity	3/544	11/23355	0.00180363	0.0395181	0,034673441	Dynll2/Nde1/Dnal4	3	1,460003057
GO:0006626	GO:0006626	protein targeting to mitochondrion	7/544	75/23355	0.00181072	0.0395181	0,034673441	Ywhaz/Tomm34/Pink1/Tomm20/Tomm40l/Pmpca/Timm22	7	1,460003057
GO:0007143	GO:0007143	female meiotic nuclear division	5/544	39/23355	0.00201524	0.0437489	0,038385569	Top2a/Hsf1/Aurka/Ncaph/Cenpe	5	1,415832019
GO:0051054	GO:0051054	positive regulation of DNA metabolic process	13/544	220/23355	0.00205315	0.0443373	0,03890187	C3ar1/Aurkb/Foxm1/Nek2/Mapk3/Cd28/Hsf1/Paxip1/Mad2l2/Nudt16/Smoc2/Hmces/Cdk2	13	1,410029525
GO:0006753	GO:0006753	nucleoside phosphate metabolic process	21/544	449/23355	0.00212056	0.0454188	0,039850737	Trem2/Pgk1/Entpd2/Dut/Mpi/Eno1/Rrm2/Dgat1/Gpd1/Nme1/Tk2/Eno3/Rrm1/Prpsap1/Naxe/Nudt16/Sarm1/Nt5m/Pdk2/Nme6/Aldoc	21	1,399563641
GO:0010759	GO:0010759	positive regulation of macrophage chemotaxis	4/544	24/23355	0.00213579	0.0454188	0,039850737	C3ar1/Csf1r/Mapk3/Rarres2	4	1,399563641
GO:2001020	GO:2001020	regulation of response to DNA damage stimulus	13/544	221/23355	0.00213644	0.0454188	0,039850737	Rpl26/Foxm1/Hsf1/Paxip1/Mad2l2/Ppp4c/Ackr3/Nudt16/Otub1/Cdkn2d/Nudt16l1/Cdk9/Cxcl12	13	1,399563641
GO:0071897	GO:0071897	DNA biosynthetic process	11/544	170/23355	0.00219733	0.0464361	0,040743347	C3ar1/Aurkb/Pclaf/Nek2/Mapk3/Pif1/Tk2/Faap20/Dtl/Cdkn2d/Smoc2	11	1,389943298
GO:0002275	GO:0002275	myeloid cell activation involved in immune response	8/544	99/23355	0.00220693	0.0464361	0,040743347	Cx3cr1/Tyrobp/Trem2/Cd84/Fcer1g/Ywhaz/Cd300a/Cplx2	8	1,389943298
GO:0032653	GO:0032653	regulation of interleukin-10 production	6/544	58/23355	0.00225451	0.0469557	0,041199218	Tyrobp/Trem2/Cd84/Cd28/Fcer1g/Tusc2	6	1,38511103
GO:0042775	GO:0042775	mitochondrial ATP synthesis coupled electron transport	6/544	58/23355	0.00225451	0.0469557	0,041199218	Ccnb1/Cdk1/Ndufv3/Pink1/Cyc1/Chchd2	6	1,38511103
GO:0035303	GO:0035303	regulation of dephosphorylation	11/544	171/23355	0.00230044	0.0474307	0,041616018	Knl1/Gnai2/Ppp1r1b/Fkbp1a/Pink1/Rcan1/Cd300a/Npnt/Smad3/Ptpa/Ppp1r11	11	1,380739479
GO:0071674	GO:0071674	mononuclear cell migration	11/544	171/23355	0.00230044	0.0474307	0,041616018	Padi2/C3ar1/Csf1r/Ccl4/Mapk3/Ccl9/Lgals3/Ccl3/Spns2/Rarres2/Cxcl12	11	1,380739479
GO:0015980	GO:0015980	energy derivation by oxidation of organic compounds	14/544	250/23355	0.00231548	0.0475022	0,041678717	Ccnb1/Cdk1/Phkg1/Slc25a23/Ndufv3/Gnas/Prkaca/Gpd1/Pink1/Mt3/Cyc1/Chchd2/Ppp1ca/Idh3g	14	1,380085663
GO:0006323	GO:0006323	DNA packaging	12/544	197/23355	0.00234148	0.0477965	0,041936978	Ccnb1/Top2a/Cdk1/Asf1b/Cdca5/Set/Mcm2/Naa60/Cenpv/Chaf1a/Ncaph/Incenp	12	1,377402866
GO:0050900	GO:0050900	leukocyte migration	18/544	364/23355	0.00237768	0.0482952	0,0423745	Cx3cr1/Padi2/Trem2/C3ar1/Csf1r/Ccl4/Fcgr3/Mapk3/Fcer1g/Ccl9/Spp1/Vav1/Cd300a/Lgals3/Ccl3/Spns2/Rarres2/Cxcl12	18	1,372895416
GO:0007163	GO:0007163	establishment or maintenance of cell polarity	13/544	224/23355	0.00240314	0.0485719	0,042617345	Atn1/Kif2c/Rhof/Nde1/Sapcd2/Kank1/Spag5/Cenpa/Rnd3/Gsn/Rac3/Rnd2/Actb	13	1,370413613

## Sheet: GO_BP_DOWN_invitro
	ID	Description	GeneRatio	BgRatio	pvalue	p.adjust	qvalue	geneID	Count	LOG(qvalue)
GO:0098742	GO:0098742	cell-cell adhesion via plasma-membrane adhesion molecules	54/770	209/23355	5.88473e-33	2.73052e-29	2,11E-29	Cxadr/Tenm3/Cdh8/Il1rapl1/Pcdhga4/Cdh12/Ptprd/Tenm2/Nlgn1/Nrxn1/Pcdhb16/Cdhr1/Cntn5/Cdh11/Cdh18/Alcam/Il1rap/Adgrl3/Pcdha9/Slitrk1/Lrrc4c/Tenm4/Fat4/Pcdh17/Ntng1/Tenm1/Robo2/Pcdh8/Cdh6/Tgfb2/Epha3/Cdh10/Slitrk2/Nrcam/Unc5d/Cntn6/Pcdhga12/Myadm/Dsc2/Pcdh19/Clstn2/Pcdhb14/Pcdha7/Pcdhb18/Amigo2/Lrrc4b/Mdga2/Cdh20/Dscam/Celsr2/Ptprf/Pcdhgc3/Cdh7/Fat3	54	28,67664585
GO:0050808	GO:0050808	synapse organization	72/770	486/23355	4.69223e-27	1.0886e-23	8,39E-24	Cdh8/Il1rapl1/Slc7a11/Gabrb2/Nrp1/Ntrk3/Grin2b/Epha5/Kalrn/Unc13c/Pclo/Ptprd/Nlgn1/Nrxn1/Pcdhb16/Cntn5/Il1rap/Adgrl3/Gabrg2/Slc8a2/Cacna1a/Slitrk1/Lrrc4c/Pcdh17/Lrrtm2/Ntng1/Ppp1r9a/Sorbs1/Grm5/App/Epha4/Insr/Pcdh8/Pgrmc1/Lrrk2/Gabrb3/Htr1a/Lrrtm4/Epha3/Ank3/Slitrk2/Nrcam/Myh10/P2rx2/Zdhhc15/Ntrk2/Gpm6a/Itga3/Clstn2/Ppfibp2/Atp2b2/Amigo2/Lrtm2/Lrrc4b/Gabra1/Mdga2/Slitrk5/Glrb/Chrna7/Psen1/Lingo2/…	72	23,0760232
GO:0007409	GO:0007409	axonogenesis	62/770	483/23355	3.97192e-20	6.14324e-17	4,74E-17	Nrp1/Ntrk3/Usp9x/Epha5/Kalrn/Cntn4/Plppr4/Tenm2/D130043K22Rik/Ext1/Dst/Cntn5/Cdh11/Lgr4/Alcam/Lrp1/Kif5c/Cacna1a/Slitrk1/Lrrc4c/Ntng1/Sema3d/Epha6/App/Epha4/Robo2/Lgi1/Sema3a/Tgfb2/Golga4/Fzd3/Epha3/Ank3/Slitrk2/Nrcam/Myh10/Adcy1/Unc5d/Cntn6/Lmtk2/Metrn/Ntrk2/Dcc/B4galt6/Atp8a2/Lrtm2/Lrrc4b/Bmpr2/Rtn4rl1/Slitrk5/Plxna1/Psen1/Slit2/Slc9a6/Dscam/Cck/Thy1/Nog/Epha10/Apc/Prkca/Arhgef28	62	16,32449298
GO:0034329	GO:0034329	cell junction assembly	57/770	432/23355	3.72531e-19	4.32136e-16	3,33E-16	Cdh8/Il1rapl1/Gabrb2/Nrp1/Ntrk3/Cdh12/Macf1/Pclo/Ptprd/Nlgn1/Nrxn1/Dst/Pcdhb16/Cntn5/Cdh11/Cdh18/Lrp1/Il1rap/Adgrl3/Gabrg2/Cacna1a/Slitrk1/Pcdh17/Lrrtm2/Ppp1r9a/Sorbs1/App/Cdh6/Gabrb3/Lrrtm4/Rapgef2/Epha3/Cdh10/Slitrk2/Ntrk2/Vmp1/Gpm6a/Clstn2/Amigo2/Lrtm2/Lrrc4b/Gabra1/Ace/Mdga2/Cdh20/Slitrk5/Lingo2/Lsr/Gpm6b/Peak1/Thy1/Cdh7/Nrxn3/Prkca/Itgav/Rock2/Nrxn2	57	15,47727009
GO:0007156	GO:0007156	homophilic cell adhesion via plasma membrane adhesion molecules	29/770	110/23355	1.56565e-18	1.45292e-15	1,12E-15	Tenm3/Cdh8/Pcdhga4/Cdh12/Cdhr1/Cntn5/Cdh11/Pcdha9/Fat4/Robo2/Pcdh8/Cdh6/Cdh10/Nrcam/Cntn6/Dsc2/Pcdh19/Clstn2/Pcdhb14/Pcdha7/Pcdhb18/Amigo2/Cdh20/Dscam/Celsr2/Ptprf/Pcdhgc3/Cdh7/Fat3	29	14,95064857
GO:0042391	GO:0042391	regulation of membrane potential	56/770	451/23355	1.28812e-17	9.96148e-15	7,68E-15	Slc8a1/Gpr88/Cxadr/Scn2a/Kcnh7/Gabrb2/Gabrb1/Ntrk3/Piezo1/Akap9/Grin2b/Nalcn/Nlgn1/Met/Nrxn1/Gabrg3/Gabrg2/Slc8a2/Akap6/Cacna1a/Zmpste24/Gabrg1/Ppp1r9a/Scn1a/Dgki/App/Ank2/Slc17a7/Glra2/Lrrk2/Gabrb3/Cacna2d1/Ank3/Nrcam/P2rx2/Cftr/Rgs7bp/Ntrk2/Dsc2/Slc4a8/Kcnk4/Gabra1/Dpp6/Hcn1/Kcnma1/Scn3a/Glrb/Chrna7/Kcnn2/Kcnk1/Psen1/Cck/Glra3/Atp2a2/Popdc3/Adra1a	56	14,11456641
GO:0007269	GO:0007269	neurotransmitter secretion	34/770	186/23355	3.50206e-16	2.0312e-13	1,57E-13	Unc13c/Ptprn2/Pclo/Nlgn1/Slc6a9/Adra2a/Nrxn1/Cacna1a/Ppp1r9a/Dgki/Grm7/Lrrk2/Htr1a/Syt5/Htr1b/Adcy1/P2rx2/Stxbp5l/Ntrk2/Slc4a8/Prepl/Chrna7/Psen1/Grm8/Syn3/Glra3/Atp2a2/Nrxn3/Syt1/Prkca/Nrxn2/Ppfia2/Adra1a/Mctp1	34	12,80513823
GO:0099643	GO:0099643	signal release from synapse	34/770	186/23355	3.50206e-16	2.0312e-13	1,57E-13	Unc13c/Ptprn2/Pclo/Nlgn1/Slc6a9/Adra2a/Nrxn1/Cacna1a/Ppp1r9a/Dgki/Grm7/Lrrk2/Htr1a/Syt5/Htr1b/Adcy1/P2rx2/Stxbp5l/Ntrk2/Slc4a8/Prepl/Chrna7/Psen1/Grm8/Syn3/Glra3/Atp2a2/Nrxn3/Syt1/Prkca/Nrxn2/Ppfia2/Adra1a/Mctp1	34	12,80513823
GO:0007416	GO:0007416	synapse assembly	34/770	193/23355	1.11937e-15	5.77097e-13	4,45E-13	Il1rapl1/Gabrb2/Ntrk3/Pclo/Ptprd/Nlgn1/Nrxn1/Pcdhb16/Cntn5/Il1rap/Adgrl3/Gabrg2/Cacna1a/Slitrk1/Pcdh17/Lrrtm2/Ppp1r9a/App/Gabrb3/Lrrtm4/Slitrk2/Ntrk2/Gpm6a/Clstn2/Amigo2/Lrtm2/Lrrc4b/Gabra1/Mdga2/Slitrk5/Lingo2/Nrxn3/Prkca/Nrxn2	34	12,35164159
GO:0006836	GO:0006836	neurotransmitter transport	37/770	242/23355	6.76748e-15	3.14011e-12	2,42E-12	Unc13c/Ptprn2/Pclo/Nlgn1/Slc6a9/Adra2a/Nrxn1/Cacna1a/Ppp1r9a/Dgki/Slc17a7/Grm7/Lrrk2/Htr1a/Syt5/Htr1b/Adcy1/P2rx2/Stxbp5l/Ntrk2/Slc4a8/Prepl/Chrna7/Psen1/Grm8/Syn3/Gpm6b/Glra3/Atp2a2/Nrxn3/Syt1/Prkca/Nrxn2/Ppfia2/Adra1a/Slc6a4/Mctp1	37	11,61594574
GO:0050803	GO:0050803	regulation of synapse structure or activity	39/770	273/23355	1.24487e-14	5.25108e-12	4,05E-12	Cdh8/Il1rapl1/Slc7a11/Ntrk3/Grin2b/Kalrn/Ptprd/Nlgn1/Nrxn1/Il1rap/Adgrl3/Slitrk1/Lrrtm2/Ppp1r9a/App/Epha4/Slc17a7/Pcdh8/Pgrmc1/Lrrk2/Lrrtm4/Slitrk2/Nrcam/Myh10/Zdhhc15/Ntrk2/Gpm6a/Clstn2/Amigo2/Lrtm2/Lrrc4b/Mdga2/Slitrk5/Chrna7/Lingo2/Tanc2/Ptprf/Prkca/Ppfia2	39	11,39264161
GO:0050807	GO:0050807	regulation of synapse organization	38/770	261/23355	1.46877e-14	5.67924e-12	4,38E-12	Cdh8/Il1rapl1/Slc7a11/Ntrk3/Grin2b/Kalrn/Ptprd/Nlgn1/Nrxn1/Il1rap/Adgrl3/Slitrk1/Lrrtm2/Ppp1r9a/App/Epha4/Pcdh8/Pgrmc1/Lrrk2/Lrrtm4/Slitrk2/Nrcam/Myh10/Zdhhc15/Ntrk2/Gpm6a/Clstn2/Amigo2/Lrtm2/Lrrc4b/Mdga2/Slitrk5/Chrna7/Lingo2/Tanc2/Ptprf/Prkca/Ppfia2	38	11,35860008
GO:0009100	GO:0009100	glycoprotein metabolic process	43/770	336/23355	2.8601e-14	1.02084e-11	7,87E-12	Hs6st3/Hs6st2/Ext1/Adamts12/Bace2/Edem3/Mgat4c/Uggt2/Tmtc4/Dsel/Insr/C1galt1/Alg11/B3galnt1/Man2a1/Trip11/Stt3a/Erp44/Extl2/St8sia3/Csgalnact1/B3galt2/Galntl6/Acan/Dpy19l3/Chpf/Fktn/St6galnac5/Chsy3/Alg2/Man1a2/Csgalnact2/Spock2/Ndst3/Psen1/Hs2st1/Ndst4/Fut9/St8sia4/Tmtc3/Slc4a10/Xylt1/Tet1	43	11,10393401
GO:0001505	GO:0001505	regulation of neurotransmitter levels	37/770	255/23355	3.65435e-14	1.21116e-11	9,34E-12	Unc13c/Ptprn2/Pclo/Nlgn1/Slc6a9/Adra2a/Nrxn1/Cacna1a/Ppp1r9a/Dgki/Slc17a7/Grm7/Lrrk2/Htr1a/Syt5/Htr1b/Adcy1/P2rx2/Stxbp5l/Ntrk2/Slc4a8/Prepl/Chrna7/Psen1/Grm8/Syn3/Gpm6b/Glra3/Atp2a2/Nrxn3/Syt1/Prkca/Nrxn2/Ppfia2/Adra1a/Slc6a4/Mctp1	37	11,02968978
GO:0099504	GO:0099504	synaptic vesicle cycle	34/770	228/23355	1.7903e-13	5.53799e-11	4,27E-11	4932438A13Rik/Clcn3/Unc13c/Pclo/Nlgn1/Adra2a/Nrxn1/Cacna1a/Pcdh17/Dgki/Slc17a7/Grm7/Lrrk2/Htr1a/Syt5/Htr1b/Adcy1/P2rx2/Canx/Cltc/Stxbp5l/Slc4a8/Prepl/Chrna7/Psen1/Grm8/Syn3/Glra3/Atp2a2/Nrxn3/Syt1/Prkca/Ppfia2/Adra1a	34	10,36953797
GO:0099173	GO:0099173	postsynapse organization	32/770	203/23355	1.94049e-13	5.62743e-11	4,34E-11	Il1rapl1/Slc7a11/Nrp1/Ntrk3/Grin2b/Epha5/Kalrn/Ptprd/Nlgn1/Nrxn1/Il1rap/Lrrtm2/Ppp1r9a/Sorbs1/App/Epha4/Insr/Lrrk2/Htr1a/Lrrtm4/Nrcam/Myh10/Zdhhc15/Itga3/Lrrc4b/Glrb/Chrna7/Tanc2/Ptprf/Rock2/Nrxn2/Ppfia2	32	10,36258006
GO:0046928	GO:0046928	regulation of neurotransmitter secretion	25/770	123/23355	2.39918e-13	6.21243e-11	4,79E-11	Nlgn1/Adra2a/Cacna1a/Ppp1r9a/Dgki/Grm7/Lrrk2/Htr1a/Htr1b/Adcy1/P2rx2/Stxbp5l/Ntrk2/Slc4a8/Prepl/Chrna7/Grm8/Glra3/Atp2a2/Nrxn3/Syt1/Prkca/Ppfia2/Adra1a/Mctp1	25	10,31962892
GO:0099003	GO:0099003	vesicle-mediated transport in synapse	36/770	257/23355	2.40999e-13	6.21243e-11	4,79E-11	4932438A13Rik/Clcn3/Unc13c/Pclo/Nlgn1/Adra2a/Nrxn1/Cacna1a/Pcdh17/Eps15/Atad1/Dgki/Slc17a7/Grm7/Lrrk2/Htr1a/Syt5/Htr1b/Adcy1/P2rx2/Canx/Cltc/Stxbp5l/Slc4a8/Prepl/Chrna7/Psen1/Grm8/Syn3/Glra3/Atp2a2/Nrxn3/Syt1/Prkca/Ppfia2/Adra1a	36	10,31962892
GO:2000300	GO:2000300	regulation of synaptic vesicle exocytosis	21/770	84/23355	2.6844e-13	6.55558e-11	5,05E-11	Nlgn1/Adra2a/Dgki/Grm7/Lrrk2/Htr1a/Htr1b/Adcy1/P2rx2/Stxbp5l/Slc4a8/Prepl/Chrna7/Grm8/Glra3/Atp2a2/Nrxn3/Syt1/Prkca/Ppfia2/Adra1a	21	10,29627942
GO:0099560	GO:0099560	synaptic membrane adhesion	14/770	32/23355	4.33797e-13	1.00641e-10	7,76E-11	Ptprd/Nlgn1/Nrxn1/Il1rap/Slitrk1/Lrrc4c/Pcdh17/Ntng1/Pcdh8/Epha3/Slitrk2/Lrrc4b/Mdga2/Ptprf	14	10,11011619
GO:0016079	GO:0016079	synaptic vesicle exocytosis	26/770	138/23355	5.17342e-13	1.11413e-10	8,59E-11	Unc13c/Pclo/Nlgn1/Adra2a/Cacna1a/Dgki/Grm7/Lrrk2/Htr1a/Syt5/Htr1b/Adcy1/P2rx2/Stxbp5l/Slc4a8/Prepl/Chrna7/Psen1/Grm8/Glra3/Atp2a2/Nrxn3/Syt1/Prkca/Ppfia2/Adra1a	26	10,06595379
GO:0007411	GO:0007411	axon guidance	35/770	250/23355	5.28252e-13	1.11413e-10	8,59E-11	Nrp1/Epha5/Cntn4/Tenm2/Ext1/Cntn5/Lgr4/Alcam/Lrp1/Kif5c/Sema3d/Epha6/App/Epha4/Robo2/Lgi1/Sema3a/Tgfb2/Fzd3/Epha3/Ank3/Nrcam/Myh10/Unc5d/Cntn6/Lmtk2/Dcc/Lrtm2/Bmpr2/Rtn4rl1/Plxna1/Slit2/Dscam/Nog/Epha10	35	10,06595379
GO:0097485	GO:0097485	neuron projection guidance	35/770	251/23355	5.94991e-13	1.20033e-10	9,26E-11	Nrp1/Epha5/Cntn4/Tenm2/Ext1/Cntn5/Lgr4/Alcam/Lrp1/Kif5c/Sema3d/Epha6/App/Epha4/Robo2/Lgi1/Sema3a/Tgfb2/Fzd3/Epha3/Ank3/Nrcam/Myh10/Unc5d/Cntn6/Lmtk2/Dcc/Lrtm2/Bmpr2/Rtn4rl1/Plxna1/Slit2/Dscam/Nog/Epha10	35	10,03358979
GO:0051588	GO:0051588	regulation of neurotransmitter transport	26/770	140/23355	7.34294e-13	1.41964e-10	1,09E-10	Nlgn1/Adra2a/Cacna1a/Ppp1r9a/Dgki/Grm7/Lrrk2/Htr1a/Htr1b/Adcy1/P2rx2/Stxbp5l/Ntrk2/Slc4a8/Prepl/Chrna7/Grm8/Gpm6b/Glra3/Atp2a2/Nrxn3/Syt1/Prkca/Ppfia2/Adra1a/Mctp1	26	9,960713588
GO:1901888	GO:1901888	regulation of cell junction assembly	32/770	216/23355	1.11043e-12	2.03543e-10	1,57E-10	Il1rapl1/Nrp1/Ntrk3/Macf1/Ptprd/Nlgn1/Nrxn1/Lrp1/Il1rap/Adgrl3/Slitrk1/Lrrtm2/Ppp1r9a/App/Lrrtm4/Rapgef2/Epha3/Slitrk2/Ntrk2/Clstn2/Amigo2/Lrtm2/Lrrc4b/Ace/Mdga2/Slitrk5/Lingo2/Gpm6b/Peak1/Thy1/Prkca/Rock2	32	9,804233416
GO:0016126	GO:0016126	sterol biosynthetic process	17/770	55/23355	1.14054e-12	2.03543e-10	1,57E-10	Hmgcr/Cyp51/Fdps/Sqle/Msmo1/Hmgcs1/Insig1/Hsd17b7/Sc5d/Srebf2/Por/Cftr/Lss/Dhcr24/Ebp/Mvk/Erg28	17	9,804233416
GO:0035249	GO:0035249	synaptic transmission, glutamatergic	23/770	111/23355	1.42095e-12	2.44193e-10	1,88E-10	Grm3/Cdh8/Clcn3/Kalrn/Unc13c/Nlgn1/Ext1/Nrxn1/Cacna1a/Gria2/Grm5/Atad1/Dgki/Slc17a7/Grm7/Lrrk2/Htr1b/Ntrk2/Grm2/Shc3/Psen1/Grm8/Syt1	23	9,725157915
GO:0009101	GO:0009101	glycoprotein biosynthetic process	36/770	275/23355	1.87538e-12	3.10777e-10	2,40E-10	Hs6st3/Hs6st2/Ext1/Bace2/Mgat4c/Uggt2/Tmtc4/Insr/C1galt1/Alg11/B3galnt1/Trip11/Stt3a/Extl2/St8sia3/Csgalnact1/B3galt2/Galntl6/Acan/Dpy19l3/Chpf/Fktn/St6galnac5/Chsy3/Alg2/Csgalnact2/Ndst3/Psen1/Hs2st1/Ndst4/Fut9/St8sia4/Tmtc3/Slc4a10/Xylt1/Tet1	36	9,620442215
GO:0048813	GO:0048813	dendrite morphogenesis	29/770	185/23355	3.03885e-12	4.86217e-10	3,75E-10	Il1rapl1/Vldlr/Hecw2/Nrp1/Epha5/Kalrn/Tmem106b/Ptprd/Nlgn1/Met/Cacna1a/Kidins220/Ppp1r9a/Epha4/Lrrk2/Sema3a/Rapgef2/Zdhhc15/Slitrk5/Chrna7/Hecw1/Kndc1/Dscam/Tanc2/Celsr2/Ptprf/Rock2/Ppfia2/Tet1	29	9,426060675
GO:0016358	GO:0016358	dendrite development	38/770	309/23355	3.17976e-12	4.91802e-10	3,79E-10	Il1rapl1/Vldlr/Acsl4/Hecw2/Nrp1/Epha5/Kalrn/Tmem106b/Ptprd/Nlgn1/D130043K22Rik/Csmd3/Met/Il1rap/Cacna1a/Kidins220/Ppp1r9a/App/Epha4/Lrrk2/Sema3a/Rapgef2/Zdhhc15/Ntrk2/Slitrk5/Chrna7/Psen1/Hecw1/Kndc1/Slc9a6/Dscam/Tanc2/Celsr2/Ptprf/Fat3/Rock2/Ppfia2/Tet1	38	9,421099905
GO:0098656	GO:0098656	anion transmembrane transport	45/770	427/23355	7.27079e-12	1.08827e-09	8,39E-10	Clcn3/Slc7a11/Slc16a7/Gabrb2/Gabrb1/Slc38a1/Lrrc8b/Met/Slc6a9/Gabrg3/Slc3a2/Slc38a2/Gabrg2/Slc1a4/Slc12a2/Gabrg1/Sorbs1/Grm5/Slc1a5/Insr/Glra2/Tram1l1/Gabrb3/Slc38a7/Slc7a1/Klf15/Cftr/Slc4a8/Slc45a1/Slc29a3/Gabra1/Slc20a2/Ace/Trib3/Glrb/Lmbrd1/Lrrc8c/Slc19a1/Psen1/Sec62/Glra3/Slc35a5/Prkca/Ano3/Sec61a1	45	9,076152342
GO:0051965	GO:0051965	positive regulation of synapse assembly	19/770	80/23355	9.83308e-12	1.4258e-09	1,10E-09	Il1rapl1/Ntrk3/Ptprd/Nlgn1/Nrxn1/Il1rap/Adgrl3/Slitrk1/Lrrtm2/Lrrtm4/Slitrk2/Ntrk2/Clstn2/Amigo2/Lrtm2/Lrrc4b/Slitrk5/Lingo2/Prkca	19	8,958832868
GO:0050890	GO:0050890	cognition	39/770	345/23355	2.25636e-11	3.17258e-09	2,45E-09	Gpr88/Scn2a/Slc7a11/Hmgcr/Grin2b/Kalrn/Atp8a1/Deaf1/Nrxn1/Slc8a2/Slc1a4/Adcy8/Csmd1/Grm5/Atad1/Dgki/App/Slc17a7/Grm7/Pgrmc1/Gabrb3/Ptchd1/Itga8/Adcy1/Ntrk2/Gatm/Itga3/Chrna7/Shc3/Psen1/Nipbl/Cck/Psen2/Nog/Gpr155/Prkca/Nrxn2/Slc6a4/Nts	39	8,611477807
GO:0071805	GO:0071805	potassium ion transmembrane transport	29/770	201/23355	2.48318e-11	3.38881e-09	2,61E-09	Kcnq5/Kcnh7/Akap9/Slc9a7/Nalcn/Kcnt2/Kcnj3/Ptger3/Akap6/Slc12a2/Kcnj16/Ank2/Kcnj6/Kcna4/Kcnb2/Kcng3/Lrrc55/Ank3/Kcnv1/Kcnk4/Kcnj12/Dpp6/Hcn1/Kcnma1/Kcnn2/Kcnk1/Kcnf1/Slc9a6/Dpp10	29	8,582842572
GO:0006695	GO:0006695	cholesterol biosynthetic process	15/770	49/23355	2.86679e-11	3.69497e-09	2,85E-09	Hmgcr/Cyp51/Fdps/Msmo1/Hmgcs1/Insig1/Hsd17b7/Sc5d/Srebf2/Por/Cftr/Lss/Dhcr24/Ebp/Mvk	15	8,545279291
GO:1902653	GO:1902653	secondary alcohol biosynthetic process	15/770	49/23355	2.86679e-11	3.69497e-09	2,85E-09	Hmgcr/Cyp51/Fdps/Msmo1/Hmgcs1/Insig1/Hsd17b7/Sc5d/Srebf2/Por/Cftr/Lss/Dhcr24/Ebp/Mvk	15	8,545279291
GO:0016339	GO:0016339	calcium-dependent cell-cell adhesion via plasma membrane cell adhesion molecules	13/770	35/23355	3.71604e-11	4.66012e-09	3,59E-09	Cdh8/Cdh12/Nlgn1/Nrxn1/Pcdhb16/Cdh11/Cdh18/Cdh6/Cdh10/Pcdhga12/Cdh20/Pcdhgc3/Cdh7	13	8,444493614
GO:0051962	GO:0051962	positive regulation of nervous system development	39/770	352/23355	4.15736e-11	5.07635e-09	3,91E-09	Il1rapl1/Nrp1/Ntrk3/Kalrn/Ptprd/Nlgn1/Met/Nrxn1/Lrp1/Il1rap/Adgrl3/Slitrk1/Tenm4/Lrrtm2/Grm5/Epha4/Robo2/Lrrtm4/Golga4/Fzd3/Man2a1/Slitrk2/Metrn/Spen/Ntrk2/Clstn2/Amigo2/Lrtm2/Lrrc4b/Bmpr2/Ace/Slitrk5/Plxna1/Lingo2/Il6st/Dscam/Ptprf/Nog/Prkca	39	8,407338699
GO:0007611	GO:0007611	learning or memory	36/770	308/23355	5.17475e-11	6.15663e-09	4,75E-09	Gpr88/Scn2a/Slc7a11/Hmgcr/Grin2b/Kalrn/Atp8a1/Deaf1/Nrxn1/Slc8a2/Adcy8/Csmd1/Grm5/Atad1/Dgki/App/Slc17a7/Grm7/Pgrmc1/Gabrb3/Ptchd1/Itga8/Adcy1/Ntrk2/Gatm/Itga3/Chrna7/Shc3/Psen1/Cck/Psen2/Nog/Prkca/Nrxn2/Slc6a4/Nts	36	8,323547436
GO:0051963	GO:0051963	regulation of synapse assembly	22/770	121/23355	6.62553e-11	7.68562e-09	5,93E-09	Il1rapl1/Ntrk3/Ptprd/Nlgn1/Nrxn1/Il1rap/Adgrl3/Slitrk1/Lrrtm2/Ppp1r9a/App/Lrrtm4/Slitrk2/Ntrk2/Clstn2/Amigo2/Lrtm2/Lrrc4b/Mdga2/Slitrk5/Lingo2/Prkca	22	8,227211632
GO:1902476	GO:1902476	chloride transmembrane transport	15/770	53/23355	1.00586e-10	1.13833e-08	8,78E-09	Clcn3/Gabrb2/Gabrb1/Gabrg3/Gabrg2/Slc12a2/Gabrg1/Glra2/Gabrb3/Cftr/Slc4a8/Gabra1/Glrb/Glra3/Ano3	15	8,056620695
GO:0006865	GO:0006865	amino acid transport	25/770	164/23355	1.77584e-10	1.96188e-08	1,51E-08	Slc7a11/Grin2b/Slc7a14/Slc38a1/Slc6a9/Slc3a2/Slc38a2/Slc1a4/Cacna1a/Slc12a2/Slc1a5/Slc17a7/Grm7/Htr1a/Slc38a7/Slc17a5/Htr1b/Slc7a1/Nfe2l1/Ntrk2/Grm2/Lrrc8c/Psen1/Cck/Trpc4	25	7,820218462
GO:1903305	GO:1903305	regulation of regulated secretory pathway	26/770	178/23355	2.01951e-10	2.17919e-08	1,68E-08	Nlgn1/Adra2a/Cacna1a/Dgki/Syt10/Grm7/Lrrk2/Htr1a/Syt5/Htr1b/Adcy1/P2rx2/Stxbp5l/Slc4a8/Prepl/Mical1/Chrna7/Grm8/Glra3/Atp2a2/Nppc/Nrxn3/Syt1/Prkca/Ppfia2/Adra1a	26	7,774594546
GO:0098661	GO:0098661	inorganic anion transmembrane transport	17/770	74/23355	2.13396e-10	2.25036e-08	1,74E-08	Clcn3/Gabrb2/Gabrb1/Gabrg3/Gabrg2/Slc12a2/Gabrg1/Grm5/Glra2/Gabrb3/Cftr/Slc4a8/Gabra1/Slc20a2/Glrb/Glra3/Ano3	17	7,760638181
GO:1901890	GO:1901890	positive regulation of cell junction assembly	21/770	120/23355	3.76566e-10	3.88282e-08	2,99E-08	Il1rapl1/Nrp1/Ntrk3/Ptprd/Nlgn1/Nrxn1/Il1rap/Adgrl3/Slitrk1/Lrrtm2/Lrrtm4/Slitrk2/Ntrk2/Clstn2/Amigo2/Lrtm2/Lrrc4b/Slitrk5/Lingo2/Thy1/Prkca	21	7,523743608
GO:0031346	GO:0031346	positive regulation of cell projection organization	42/770	436/23355	6.08519e-10	6.1381e-08	4,73E-08	Tenm3/Lrrc7/Il1rapl1/Itpr1/Vldlr/Nrp1/Ntrk3/Kalrn/Tmem106b/Ptprd/Nlgn1/Met/Lrp1/Il1rap/Slitrk1/Tmem30a/Kidins220/Ppp1r9a/Epha4/Tenm1/Adamts1/Robo2/Golga4/Rapgef2/Epha3/Zdhhc15/Metrn/Ntrk2/Gpm6a/Itga3/Dcc/Arsb/Atp8a2/Bmpr2/Ccdc88a/Plxna1/Tapt1/Cntn1/Dscam/Fut9/Ptprf/Apc	42	7,324856224
GO:0099054	GO:0099054	presynapse assembly	14/770	51/23355	6.64977e-10	6.56488e-08	5,06E-08	Il1rapl1/Ntrk3/Pclo/Ptprd/Nlgn1/Nrxn1/Cntn5/Il1rap/Slitrk1/Pcdh17/App/Slitrk2/Lrrc4b/Mdga2	14	7,295663673
GO:0001508	GO:0001508	action potential	22/770	138/23355	9.18729e-10	8.88104e-08	6,85E-08	Gpr88/Cxadr/Scn2a/Ntrk3/Grin2b/Slc8a2/Scn1a/Ank2/Cacna2d1/Ank3/Nrcam/P2rx2/Ntrk2/Dsc2/Dpp6/Hcn1/Kcnma1/Scn3a/Chrna7/Kcnn2/Atp2a2/Adra1a	22	7,164426418
GO:0001764	GO:0001764	neuron migration	26/770	192/23355	1.08298e-09	1.02551e-07	7,91E-08	Nrp1/Ntrk3/Usp9x/Met/Adgrl3/Ntng1/Sema3a/Fzd3/Rapgef2/Nexmif/Myh10/Unc5d/Ntrk2/Gpm6a/Itga3/Nrg3/Dcc/Fktn/Mdga2/Psen1/Astn2/Nipbl/Cck/Celsr2/Pcm1/Fat3	26	7,10195003
GO:0006821	GO:0006821	chloride transport	19/770	104/23355	1.21326e-09	1.1259e-07	8,68E-08	Clcn3/Gabrb2/Gabrb1/Clcn5/Gabrg3/Gabrg2/Slc12a2/Gabrg1/Grm5/Glra2/Gabrb3/Clcn6/Cftr/Slc4a8/Gabra1/Glrb/Clcn4/Glra3/Ano3	19	7,061389807
GO:0016125	GO:0016125	sterol metabolic process	22/770	141/23355	1.39797e-09	1.27188e-07	9,81E-08	Hmgcr/Vldlr/Cyp51/Fdps/Sqle/Msmo1/Lrp1/Hmgcs1/Insig1/Hsd17b7/Sc5d/App/Srebf2/Por/Cftr/Nfe2l1/Lss/Dhcr24/Ebp/Mvk/Erg28/Ttc39b	22	7,008443674
GO:0007613	GO:0007613	memory	23/770	154/23355	1.43253e-09	1.27826e-07	9,86E-08	Scn2a/Grin2b/Kalrn/Slc8a2/Adcy8/Csmd1/Atad1/App/Slc17a7/Grm7/Pgrmc1/Gabrb3/Ptchd1/Itga8/Adcy1/Ntrk2/Itga3/Chrna7/Psen1/Cck/Psen2/Nog/Slc6a4	23	7,006271569
GO:0017157	GO:0017157	regulation of exocytosis	29/770	240/23355	1.80589e-09	1.58101e-07	1,22E-07	Il1rapl1/Pclo/Nlgn1/Adra2a/Cacna1a/Dgki/Syt10/Grm7/Lrrk2/Htr1a/Syt5/Htr1b/Adcy1/P2rx2/Cftr/Stxbp5l/Slc4a8/Prepl/Mical1/Chrna7/Grm8/Glra3/Atp2a2/Nppc/Nrxn3/Syt1/Prkca/Ppfia2/Adra1a	29	6,913956651
GO:0006813	GO:0006813	potassium ion transport	29/770	241/23355	1.98993e-09	1.70986e-07	1,32E-07	Kcnq5/Kcnh7/Akap9/Slc9a7/Nalcn/Kcnt2/Kcnj3/Ptger3/Akap6/Slc12a2/Kcnj16/Ank2/Kcnj6/Kcna4/Kcnb2/Kcng3/Lrrc55/Ank3/Kcnv1/Kcnk4/Kcnj12/Dpp6/Hcn1/Kcnma1/Kcnn2/Kcnk1/Kcnf1/Slc9a6/Dpp10	29	6,879929223
GO:0008203	GO:0008203	cholesterol metabolic process	21/770	132/23355	2.29705e-09	1.93788e-07	1,49E-07	Hmgcr/Vldlr/Cyp51/Fdps/Sqle/Msmo1/Lrp1/Hmgcs1/Insig1/Hsd17b7/Sc5d/App/Srebf2/Por/Cftr/Nfe2l1/Lss/Dhcr24/Ebp/Mvk/Ttc39b	21	6,825564428
GO:0035637	GO:0035637	multicellular organismal signaling	22/770	147/23355	3.12684e-09	2.56806e-07	1,98E-07	Slc8a1/Gpr88/Cxadr/Scn2a/Ntrk3/Cacna1a/Zmpste24/Scn1a/Ank2/Grm7/Cacna2d1/Ank3/Nrcam/P2rx2/Ntrk2/Dsc2/Dpp6/Kcnma1/Scn3a/Chrna7/Kcnn2/Slc4a3	22	6,703285165
GO:0006887	GO:0006887	exocytosis	38/770	391/23355	3.15473e-09	2.56806e-07	1,98E-07	Il1rapl1/Unc13c/Pclo/Nlgn1/Adra2a/Nrxn1/Mia3/Cacna1a/Dgki/Steap2/Syt10/Grm7/Lrrk2/Htr1a/Syt5/Htr1b/Myh10/Adcy1/P2rx2/Cftr/Stxbp5l/Slc4a8/Prepl/Mical1/Chrna7/Psen1/Grm8/Scamp1/Glra3/Atp2a2/Syt16/Nppc/Nrxn3/Sytl5/Syt1/Prkca/Ppfia2/Adra1a	38	6,703285165
GO:0045055	GO:0045055	regulated exocytosis	30/770	263/23355	3.75598e-09	2.97937e-07	2,30E-07	Unc13c/Pclo/Nlgn1/Adra2a/Cacna1a/Dgki/Steap2/Syt10/Grm7/Lrrk2/Htr1a/Syt5/Htr1b/Adcy1/P2rx2/Stxbp5l/Slc4a8/Prepl/Mical1/Chrna7/Psen1/Grm8/Glra3/Atp2a2/Nppc/Nrxn3/Syt1/Prkca/Ppfia2/Adra1a	30	6,638765379
GO:0099175	GO:0099175	regulation of postsynapse organization	19/770	111/23355	3.78843e-09	2.97937e-07	2,30E-07	Il1rapl1/Ntrk3/Grin2b/Kalrn/Ptprd/Nlgn1/Nrxn1/Il1rap/Lrrtm2/Ppp1r9a/App/Epha4/Lrrk2/Nrcam/Zdhhc15/Lrrc4b/Tanc2/Ptprf/Ppfia2	19	6,638765379
GO:0035296	GO:0035296	regulation of tube diameter	23/770	162/23355	3.9179e-09	2.98018e-07	2,30E-07	Slc8a1/Chrm3/Atp2b1/Ext1/Adra2a/Ptger3/Dock5/Dock4/Htr1a/Htr1b/Calca/Cftr/Bmpr2/Ace/Kcnma1/Npy1r/Nppc/Zdhhc21/Rock2/Adra1a/Scpep1/Slc6a4/Nts	23	6,638648375
GO:0097746	GO:0097746	blood vessel diameter maintenance	23/770	162/23355	3.9179e-09	2.98018e-07	2,30E-07	Slc8a1/Chrm3/Atp2b1/Ext1/Adra2a/Ptger3/Dock5/Dock4/Htr1a/Htr1b/Calca/Cftr/Bmpr2/Ace/Kcnma1/Npy1r/Nppc/Zdhhc21/Rock2/Adra1a/Scpep1/Slc6a4/Nts	23	6,638648375
GO:0099172	GO:0099172	presynapse organization	14/770	58/23355	4.21276e-09	3.12268e-07	2,41E-07	Il1rapl1/Ntrk3/Pclo/Ptprd/Nlgn1/Nrxn1/Cntn5/Il1rap/Slitrk1/Pcdh17/App/Slitrk2/Lrrc4b/Mdga2	14	6,618363171
GO:1903522	GO:1903522	regulation of blood circulation	29/770	249/23355	4.23984e-09	3.12268e-07	2,41E-07	Slc8a1/Cxadr/Chrm3/Atp2b1/Adra2a/Ptger3/Akap6/Zmpste24/Dock5/Dock4/App/Ank2/Sema3a/Tgfb2/Cacna2d1/Calca/Dsc2/Bmpr2/Atp2b4/Chrna7/Kcnn2/Slc4a3/Npy1r/Gaa/Atp2a2/Zdhhc21/Prkca/Tacr3/Adra1a	29	6,618363171
GO:0035150	GO:0035150	regulation of tube size	23/770	163/23355	4.42209e-09	3.20602e-07	2,47E-07	Slc8a1/Chrm3/Atp2b1/Ext1/Adra2a/Ptger3/Dock5/Dock4/Htr1a/Htr1b/Calca/Cftr/Bmpr2/Ace/Kcnma1/Npy1r/Nppc/Zdhhc21/Rock2/Adra1a/Scpep1/Slc6a4/Nts	23	6,606924584
GO:0051966	GO:0051966	regulation of synaptic transmission, glutamatergic	16/770	79/23355	5.18606e-09	3.70205e-07	2,85E-07	Grm3/Kalrn/Nlgn1/Nrxn1/Gria2/Grm5/Atad1/Dgki/Grm7/Lrrk2/Htr1b/Ntrk2/Grm2/Psen1/Grm8/Syt1	16	6,544448007
GO:0034976	GO:0034976	response to endoplasmic reticulum stress	29/770	254/23355	6.68606e-09	4.7005e-07	3,62E-07	Itpr1/Ccdc47/Ppp1r15b/Edem3/Uggt2/Eif2ak3/Tmtc4/App/Lrrk2/Tmx1/Serinc3/Ube4a/Clgn/Sel1l/Erp44/Canx/Cftr/Nfe2l1/Herpud1/Mbtps2/Trib3/Dnajb14/Rnf103/Tmem33/Rnft1/Rhbdd1/Tmtc3/Amfr/Derl2	29	6,440745922
GO:1902652	GO:1902652	secondary alcohol metabolic process	21/770	145/23355	1.29347e-08	8.89659e-07	6,86E-07	Hmgcr/Vldlr/Cyp51/Fdps/Sqle/Msmo1/Lrp1/Hmgcs1/Insig1/Hsd17b7/Sc5d/App/Srebf2/Por/Cftr/Nfe2l1/Lss/Dhcr24/Ebp/Mvk/Ttc39b	21	6,163666911
GO:0015711	GO:0015711	organic anion transport	34/770	343/23355	1.30381e-08	8.89659e-07	6,86E-07	Slc7a11/Acsl4/Slc16a7/Grin2b/Slc38a1/Slc6a9/Ptger3/Slc3a2/Slc38a2/Slc1a4/Cacna1a/Slc12a2/Slc1a5/Slc17a7/Grm7/Htr1a/Slc17a5/Htr1b/Slc7a1/Cftr/Nfe2l1/Ntrk2/Slc4a8/Grm2/Ace/Slco3a1/Lrrc8c/Slc19a1/Psen1/Slc4a3/Cck/Slc4a10/Trpc4/Cd47	34	6,163666911
GO:0015698	GO:0015698	inorganic anion transport	21/770	146/23355	1.4647e-08	9.84955e-07	7,59E-07	Clcn3/Gabrb2/Gabrb1/Clcn5/Gabrg3/Gabrg2/Slc12a2/Gabrg1/Grm5/Slc17a7/Glra2/Gabrb3/Clcn6/Cftr/Slc4a8/Gabra1/Slc20a2/Glrb/Clcn4/Glra3/Ano3	21	6,119474199
GO:0015849	GO:0015849	organic acid transport	32/770	313/23355	1.67221e-08	1.10844e-06	8,55E-07	Slc7a11/Acsl4/Slc16a7/Grin2b/Slc7a14/Slc38a1/Eprs/Slc6a9/Acsl3/Slc3a2/Slc38a2/Slc1a4/Cacna1a/Slc12a2/Slc1a5/Slc17a7/Grm7/Htr1a/Slc38a7/Slc17a5/Htr1b/Slc7a1/Nfe2l1/Ntrk2/Grm2/Ace/Lrrc8c/Slc19a1/Psen1/Cck/Slc27a2/Trpc4	32	6,068180108
GO:0006029	GO:0006029	proteoglycan metabolic process	15/770	75/23355	1.86933e-08	1.22165e-06	9,42E-07	Hs6st3/Hs6st2/Ext1/Adamts12/Dsel/Csgalnact1/Acan/Chpf/Chsy3/Csgalnact2/Spock2/Ndst3/Hs2st1/Ndst4/Xylt1	15	6,025944109
GO:0003015	GO:0003015	heart process	27/770	236/23355	2.11749e-08	1.36461e-06	1,05E-06	Slc8a1/Cxadr/Chrm3/Met/Ext1/Akap6/Ramp3/Zmpste24/Scn1a/Ank2/Sema3a/Tgfb2/Cacna2d1/Calca/Dsc2/Ace/Atp2b4/Chrna7/Kcnn2/Slc4a3/Sgcd/Gaa/Atp2a2/Psen2/Prkca/Tacr3/Adra1a	27	5,977882622
GO:0003018	GO:0003018	vascular process in circulatory system	26/770	221/23355	2.16944e-08	1.37893e-06	1,06E-06	Slc8a1/Chrm3/Atp2b1/Ext1/Adra2a/Ptger3/Lrp1/Dock5/Dock4/Slc1a5/Htr1a/Htr1b/Calca/Cftr/Bmpr2/Ace/Kcnma1/Slit2/Npy1r/Nppc/Zdhhc21/Rock2/Adra1a/Scpep1/Slc6a4/Nts	26	5,973346708
GO:0007214	GO:0007214	gamma-aminobutyric acid signaling pathway	10/770	30/23355	2.36508e-08	1.48297e-06	1,14E-06	Gabrb2/Gabrb1/Gabrg3/Gabrg2/Cacna1a/Slc12a2/Gabrg1/Gabrb3/Htr1a/Gabra1	10	5,941758573
GO:0060047	GO:0060047	heart contraction	26/770	226/23355	3.44141e-08	2.12908e-06	1,64E-06	Slc8a1/Cxadr/Chrm3/Met/Ext1/Akap6/Zmpste24/Scn1a/Ank2/Sema3a/Tgfb2/Cacna2d1/Calca/Dsc2/Ace/Atp2b4/Chrna7/Kcnn2/Slc4a3/Sgcd/Gaa/Atp2a2/Psen2/Prkca/Tacr3/Adra1a	26	5,784697433
GO:0007612	GO:0007612	learning	23/770	182/23355	3.69841e-08	2.25798e-06	1,74E-06	Gpr88/Slc7a11/Hmgcr/Grin2b/Kalrn/Atp8a1/Deaf1/Nrxn1/Slc8a2/Csmd1/Grm5/Atad1/Dgki/App/Grm7/Pgrmc1/Gabrb3/Ntrk2/Chrna7/Cck/Nog/Nrxn2/Nts	23	5,759170485
GO:0070085	GO:0070085	glycosylation	25/770	212/23355	3.85388e-08	2.32234e-06	1,79E-06	Ext1/Mgat4c/Uggt2/Tmtc4/C1galt1/Alg11/B3galnt1/Trip11/Stt3a/Extl2/St8sia3/B4galt6/B3galt2/Galntl6/Dpy19l3/Fktn/St6galnac5/Alg2/Psen1/Fut9/St8sia4/Tmtc3/Slc4a10/Tet1/Cds2	25	5,746964615
GO:0007157	GO:0007157	heterophilic cell-cell adhesion via plasma membrane cell adhesion molecules	12/770	49/23355	4.55537e-08	2.70986e-06	2,09E-06	Cxadr/Tenm3/Il1rapl1/Ptprd/Tenm2/Nlgn1/Nrxn1/Alcam/Tenm4/Fat4/Tenm1/Amigo2	12	5,679943177
GO:0098657	GO:0098657	import into cell	28/770	261/23355	4.70726e-08	2.76477e-06	2,13E-06	Slc8a1/Slc7a11/Slc9a7/Eprs/Slc6a9/Acsl3/Kcnj3/Slc3a2/Slc8a2/Slc1a4/Ramp3/Slc12a2/Eps15/Slc1a5/Atad1/Kcnj16/Steap2/Kcnj6/Slc39a10/Slc7a1/Slc39a6/Kcnj12/Slc19a1/Psen1/Slc9a6/Gpm6b/Slc27a2/Slc6a4	28	5,671231668
GO:0055074	GO:0055074	calcium ion homeostasis	41/770	496/23355	7.70624e-08	4.46962e-06	3,45E-06	Slc8a1/Itpr1/Grin2b/Atp2b1/Ccdc47/Ptger3/Lrp1/Atp13a3/Slc8a2/Akap6/Ramp3/Cacna1a/Pdzd8/Adcy8/Tmtc4/App/Ank2/Tgfb2/Cacna2d1/Calca/P2rx2/Atp2b3/Herpud1/Atp2b2/Ric3/Atp2b4/Chrna7/Psen1/Sgcd/Npy1r/Il6st/Atp2a2/Psen2/Thy1/Asph/Trhr/Prkca/Trpc4/Itgav/Mchr1/Adra1a	41	5,462619625
GO:0006814	GO:0006814	sodium ion transport	26/770	236/23355	8.30179e-08	4.70626e-06	3,63E-06	Slc8a1/Nkain3/Scn2a/Hecw2/Slc9a7/Nalcn/Slc38a1/Slc6a9/Slc38a2/Slc8a2/Slc12a2/Scn1a/Slc17a7/Slc38a7/Ank3/Slc4a8/Slc20a2/Atp2b4/Hcn1/Scn3a/Kcnk1/Hecw1/Cntn1/Slc9a6/Slc4a10/Slc6a4	26	5,440214451
GO:0006694	GO:0006694	steroid biosynthetic process	21/770	161/23355	8.3171e-08	4.70626e-06	3,63E-06	Hmgcr/Hsd17b12/Cyp51/Fdps/Sqle/Msmo1/Hmgcs1/Insig1/Hsd17b7/Sc5d/Srebf2/Por/Cftr/Stard4/Lss/Dhcr24/Ebp/Armc5/Mvk/Slc27a2/Erg28	21	5,440214451
GO:0006874	GO:0006874	cellular calcium ion homeostasis	40/770	480/23355	8.95356e-08	5.00536e-06	3,86E-06	Slc8a1/Itpr1/Grin2b/Atp2b1/Ccdc47/Ptger3/Lrp1/Atp13a3/Slc8a2/Akap6/Ramp3/Cacna1a/Pdzd8/Adcy8/Tmtc4/App/Ank2/Tgfb2/Cacna2d1/Calca/P2rx2/Atp2b3/Herpud1/Atp2b2/Ric3/Atp2b4/Chrna7/Psen1/Npy1r/Il6st/Atp2a2/Psen2/Thy1/Asph/Trhr/Prkca/Trpc4/Itgav/Mchr1/Adra1a	40	5,413455007
GO:1905606	GO:1905606	regulation of presynapse assembly	10/770	34/23355	9.1588e-08	5.05915e-06	3,90E-06	Il1rapl1/Ntrk3/Nlgn1/Nrxn1/Il1rap/Slitrk1/App/Slitrk2/Lrrc4b/Mdga2	10	5,408813131
GO:0030166	GO:0030166	proteoglycan biosynthetic process	12/770	52/23355	9.30575e-08	5.07985e-06	3,92E-06	Hs6st3/Hs6st2/Ext1/Csgalnact1/Acan/Chpf/Chsy3/Csgalnact2/Ndst3/Hs2st1/Ndst4/Xylt1	12	5,407039938
GO:0006486	GO:0006486	protein glycosylation	23/770	193/23355	1.10521e-07	5.89445e-06	4,55E-06	Ext1/Mgat4c/Uggt2/Tmtc4/C1galt1/Alg11/B3galnt1/Trip11/Stt3a/Extl2/St8sia3/B3galt2/Galntl6/Dpy19l3/Fktn/St6galnac5/Alg2/Psen1/Fut9/St8sia4/Tmtc3/Slc4a10/Tet1	23	5,34244684
GO:0043413	GO:0043413	macromolecule glycosylation	23/770	193/23355	1.10521e-07	5.89445e-06	4,55E-06	Ext1/Mgat4c/Uggt2/Tmtc4/C1galt1/Alg11/B3galnt1/Trip11/Stt3a/Extl2/St8sia3/B3galt2/Galntl6/Dpy19l3/Fktn/St6galnac5/Alg2/Psen1/Fut9/St8sia4/Tmtc3/Slc4a10/Tet1	23	5,34244684
GO:0010876	GO:0010876	lipid localization	40/770	488/23355	1.38972e-07	7.32762e-06	5,65E-06	Xkr4/4932438A13Rik/Mest/Slc7a11/Vldlr/Acsl4/Grin2b/Atp8a1/Eprs/Abca5/Nrip1/Sqle/Acsl3/Esyt2/Xkr7/Lrp1/Slc1a4/Pdzd8/Slc12a2/Tmem30a/Slc1a5/Slc17a7/Abca6/Grm7/Srebf2/Cftr/Stard4/Ntrk2/Atp8a2/Grm2/Ace/Slco3a1/Lrrc8c/Psen1/Cck/Slc27a2/Itgav/Ttc39b/Ano3/Cds2	40	5,247927418
GO:0007215	GO:0007215	glutamate receptor signaling pathway	11/770	46/23355	2.16677e-07	1.12964e-05	8,71E-06	Grm3/Grin2b/Kalrn/Gria2/Grm5/App/Sstr1/Grm7/Grm2/Grm8/Homer2	11	5,059949713
GO:0060078	GO:0060078	regulation of postsynaptic membrane potential	17/770	115/23355	2.29689e-07	1.18417e-05	9,13E-06	Grin2b/Nlgn1/Met/Nrxn1/Gabrg3/Gabrg2/Slc8a2/Gabrg1/Ppp1r9a/Dgki/App/Slc17a7/Lrrk2/Gabrb3/Rgs7bp/Gabra1/Chrna7	17	5,039475475
GO:0046942	GO:0046942	carboxylic acid transport	28/770	283/23355	2.58198e-07	1.31653e-05	1,02E-05	Slc7a11/Acsl4/Slc16a7/Grin2b/Slc38a1/Slc6a9/Slc3a2/Slc38a2/Slc1a4/Cacna1a/Slc12a2/Slc1a5/Slc17a7/Grm7/Htr1a/Slc17a5/Htr1b/Slc7a1/Nfe2l1/Ntrk2/Grm2/Ace/Slco3a1/Lrrc8c/Slc19a1/Psen1/Cck/Trpc4	28	4,993460362
GO:0099174	GO:0099174	regulation of presynapse organization	10/770	38/23355	2.93008e-07	1.47778e-05	1,14E-05	Il1rapl1/Ntrk3/Nlgn1/Nrxn1/Il1rap/Slitrk1/App/Slitrk2/Lrrc4b/Mdga2	10	4,943280073
GO:0010976	GO:0010976	positive regulation of neuron projection development	24/770	220/23355	3.11746e-07	1.55538e-05	1,20E-05	Tenm3/Lrrc7/Itpr1/Vldlr/Ntrk3/Kalrn/Tmem106b/Met/Lrp1/Il1rap/Tmem30a/Kidins220/Ppp1r9a/Adamts1/Rapgef2/Epha3/Zdhhc15/Ntrk2/Itga3/Dcc/Arsb/Atp8a2/Cntn1/Fut9	24	4,921055095
GO:0006936	GO:0006936	muscle contraction	29/770	303/23355	3.1965e-07	1.57785e-05	1,22E-05	Slc8a1/Chrm3/Atp2b1/Met/Adra2a/Ptger3/Akap6/Dock5/Dock4/Scn1a/Ank2/Cacna2d1/Calca/P2rx2/Dsc2/Atp8a2/Atp2b4/Kcnma1/Kcnn2/Sgcd/Npy1r/Gaa/Atp2a2/Psen2/Zdhhc21/Prkca/Rock2/Tacr3/Adra1a	29	4,914825697
GO:0098739	GO:0098739	import across plasma membrane	21/770	175/23355	3.48121e-07	1.7003e-05	1,31E-05	Slc8a1/Slc7a11/Slc9a7/Slc6a9/Kcnj3/Slc3a2/Slc8a2/Slc1a4/Ramp3/Slc12a2/Slc1a5/Kcnj16/Steap2/Kcnj6/Slc39a10/Slc7a1/Slc39a6/Kcnj12/Slc19a1/Psen1/Slc9a6	21	4,882366128
GO:0050773	GO:0050773	regulation of dendrite development	18/770	133/23355	3.96804e-07	1.91789e-05	1,48E-05	Il1rapl1/Vldlr/Hecw2/Kalrn/Tmem106b/Ptprd/D130043K22Rik/Csmd3/Met/Il1rap/Epha4/Rapgef2/Zdhhc15/Ntrk2/Hecw1/Kndc1/Ptprf/Fat3	18	4,830067714
GO:0043113	GO:0043113	receptor clustering	13/770	71/23355	4.89315e-07	2.34064e-05	1,80E-05	Lrrc7/Slc7a11/Grin2b/Nlgn1/Nrxn1/Cacna1a/Sorbs1/Htr1a/Lrrtm4/Glrb/Glra3/Thy1/Nrxn2	13	4,743555303
GO:1901660	GO:1901660	calcium ion export	6/770	11/23355	5.05131e-07	2.39164e-05	1,84E-05	Slc8a1/Atp2b1/Slc8a2/Atp2b3/Rgs9/Atp2b4	6	4,734194391
GO:0008038	GO:0008038	neuron recognition	11/770	51/23355	6.65653e-07	3.11983e-05	2,41E-05	Nrp1/Ext1/Cntn5/App/Epha4/Robo2/Sema3a/Epha3/Nrcam/Cntn6/Dscam	11	4,618759765
GO:1903078	GO:1903078	positive regulation of protein localization to plasma membrane	12/770	62/23355	7.20054e-07	3.34105e-05	2,58E-05	Nrxn1/Acsl3/Lrp1/Ramp3/Sorbs1/Pgrmc1/Epha3/Itga3/Sptbn1/Atp2b4/Dpp6/Dpp10	12	4,589007107
GO:0010256	GO:0010256	endomembrane system organization	35/770	429/23355	9.35285e-07	4.29676e-05	3,31E-05	Xkr4/Lnpk/Akap9/Dync2h1/Esyt2/Ccdc47/Mia3/Xkr7/Lyst/Fat4/Zmpste24/Eif2ak3/Ank2/Tram1l1/Lrrk2/Tgfb2/Tmed7/Ank3/Trip11/Myh10/Cltc/Hook3/Vmp1/Sptbn1/Emc9/Pde4dip/Emc7/Tmem33/Atp2a2/Mfsd14a/Dnajc13/Tmed9/Ano3/Sec61a1/Degs1	35	4,47974973
GO:0050770	GO:0050770	regulation of axonogenesis	21/770	186/23355	9.62526e-07	4.37855e-05	3,38E-05	Nrp1/Ntrk3/D130043K22Rik/Lrp1/Cacna1a/Slitrk1/Lrrc4c/Sema3d/Epha4/Robo2/Sema3a/Golga4/Metrn/Ntrk2/Lrrc4b/Bmpr2/Plxna1/Psen1/Slit2/Dscam/Thy1	21	4,471559995
GO:0030534	GO:0030534	adult behavior	21/770	187/23355	1.0513e-06	4.73596e-05	3,65E-05	Clcn3/Slc7a11/Kalrn/Met/Nrxn1/Gabrg2/Cacna1a/Slitrk1/Zmpste24/Pcdh17/Scn1a/App/Epha4/Grm7/Grm2/Kcnma1/Slitrk5/Glrb/Chrna7/Homer2/Nrxn2	21	4,437482496
GO:0006939	GO:0006939	smooth muscle contraction	16/770	115/23355	1.19442e-06	5.32895e-05	4,11E-05	Slc8a1/Chrm3/Atp2b1/Adra2a/Ptger3/Dock5/Dock4/Calca/P2rx2/Atp2b4/Kcnma1/Npy1r/Zdhhc21/Rock2/Tacr3/Adra1a	16	4,386248961
GO:0019226	GO:0019226	transmission of nerve impulse	14/770	89/23355	1.23215e-06	5.44493e-05	4,20E-05	Gpr88/Scn2a/Ntrk3/Cacna1a/Scn1a/Grm7/Ank3/Nrcam/P2rx2/Ntrk2/Dpp6/Kcnma1/Scn3a/Chrna7	14	4,376897847
GO:0035725	GO:0035725	sodium ion transmembrane transport	18/770	145/23355	1.44139e-06	6.30947e-05	4,87E-05	Slc8a1/Scn2a/Hecw2/Slc9a7/Nalcn/Slc6a9/Slc8a2/Slc12a2/Scn1a/Ank3/Slc4a8/Atp2b4/Hcn1/Scn3a/Kcnk1/Hecw1/Slc9a6/Slc6a4	18	4,312897583
GO:0072578	GO:0072578	neurotransmitter-gated ion channel clustering	7/770	19/23355	1.46822e-06	6.36687e-05	4,91E-05	Slc7a11/Nlgn1/Nrxn1/Htr1a/Lrrtm4/Glrb/Glra3	7	4,30896472
GO:0006869	GO:0006869	lipid transport	35/770	438/23355	1.50565e-06	6.46874e-05	4,99E-05	Xkr4/Slc7a11/Vldlr/Acsl4/Grin2b/Atp8a1/Eprs/Abca5/Acsl3/Esyt2/Xkr7/Lrp1/Slc1a4/Pdzd8/Slc12a2/Tmem30a/Slc1a5/Slc17a7/Abca6/Grm7/Srebf2/Cftr/Stard4/Ntrk2/Atp8a2/Grm2/Ace/Slco3a1/Lrrc8c/Psen1/Cck/Slc27a2/Itgav/Ttc39b/Ano3	35	4,302070873
GO:0030204	GO:0030204	chondroitin sulfate metabolic process	8/770	27/23355	1.71303e-06	7.29217e-05	5,62E-05	Ext1/Dsel/Csgalnact1/Chpf/Chsy3/Csgalnact2/Spock2/Xylt1	8	4,250033678
GO:0031345	GO:0031345	negative regulation of cell projection organization	22/770	209/23355	1.75492e-06	7.40259e-05	5,71E-05	Nrp1/Grin2b/Nlgn1/D130043K22Rik/Nrxn1/Lrp1/Sema3d/Epha4/Lrrk2/Sema3a/Rapgef2/Epha3/Ptprg/Itga3/Rtn4rl1/Psen1/Slit2/Ptprf/Thy1/Fat3/Xylt1/Paqr3	22	4,243506571
GO:0042310	GO:0042310	vasoconstriction	15/770	105/23355	1.82434e-06	7.62606e-05	5,88E-05	Slc8a1/Chrm3/Atp2b1/Adra2a/Ptger3/Dock5/Dock4/Htr1a/Htr1b/Bmpr2/Ace/Npy1r/Zdhhc21/Adra1a/Slc6a4	15	4,230590291
GO:0032469	GO:0032469	endoplasmic reticulum calcium ion homeostasis	8/770	28/23355	2.32913e-06	9.64926e-05	7,44E-05	Itpr1/Ccdc47/Tmtc4/App/Herpud1/Psen1/Atp2a2/Psen2	8	4,128396295
GO:1904377	GO:1904377	positive regulation of protein localization to cell periphery	12/770	69/23355	2.37909e-06	9.76901e-05	7,53E-05	Nrxn1/Acsl3/Lrp1/Ramp3/Sorbs1/Pgrmc1/Epha3/Itga3/Sptbn1/Atp2b4/Dpp6/Dpp10	12	4,123039975
GO:0008202	GO:0008202	steroid metabolic process	28/770	319/23355	2.82902e-06	0.000114568	8,83E-05	Hmgcr/Vldlr/Hsd17b12/Cyp51/Fdps/Sqle/Msmo1/Lrp1/Hmgcs1/Insig1/Hsd17b7/Schip1/Sc5d/App/Srebf2/Por/Cftr/Nfe2l1/Stard4/Lss/Dhcr24/Ebp/Kcnma1/Armc5/Mvk/Slc27a2/Erg28/Ttc39b	28	4,053828405
GO:0003012	GO:0003012	muscle system process	33/770	412/23355	2.8395e-06	0.000114568	8,83E-05	Slc8a1/Fdps/Chrm3/Atp2b1/Met/Adra2a/Ptger3/Akap6/Dock5/Dock4/Scn1a/Ank2/Cacna2d1/Calca/Klf15/P2rx2/Gatm/Dsc2/Atp8a2/Atp2b4/Kcnma1/Kcnn2/Sgcd/Npy1r/Gaa/Atp2a2/Psen2/Nppc/Zdhhc21/Prkca/Rock2/Tacr3/Adra1a	33	4,053828405
GO:0106027	GO:0106027	neuron projection organization	15/770	109/23355	2.94596e-06	0.000117838	9,09E-05	Grin2b/Epha5/Kalrn/Nlgn1/Ppp1r9a/App/Epha4/Insr/Lrrk2/Zdhhc15/Itga3/Chrna7/Psen1/Tanc2/Ppfia2	15	4,041604268
GO:0099151	GO:0099151	regulation of postsynaptic density assembly	6/770	14/23355	3.01566e-06	0.000119596	9,22E-05	Ntrk3/Ptprd/Nrxn1/Il1rap/Lrrtm2/Lrrc4b	6	4,035175213
GO:0098698	GO:0098698	postsynaptic specialization assembly	8/770	29/23355	3.12377e-06	0.000121801	9,39E-05	Ntrk3/Ptprd/Nlgn1/Nrxn1/Il1rap/Lrrtm2/Lrrc4b/Nrxn2	8	4,027240833
GO:1904861	GO:1904861	excitatory synapse assembly	8/770	29/23355	3.12377e-06	0.000121801	9,39E-05	Ntrk3/Ptprd/Nlgn1/Nrxn1/Il1rap/Lrrtm2/Lrrc4b/Nrxn2	8	4,027240833
GO:0008016	GO:0008016	regulation of heart contraction	20/770	185/23355	3.41007e-06	0.000131856	0,000101674	Slc8a1/Cxadr/Chrm3/Akap6/Zmpste24/Ank2/Sema3a/Tgfb2/Cacna2d1/Calca/Dsc2/Atp2b4/Chrna7/Kcnn2/Slc4a3/Gaa/Atp2a2/Prkca/Tacr3/Adra1a	20	3,992789759
GO:0007188	GO:0007188	adenylate cyclase-modulating G protein-coupled receptor signaling pathway	22/770	219/23355	3.80239e-06	0.000145811	0,000112434	Chrm3/Adra2a/Ptger3/Adgrl3/Ramp3/Htr1f/Adcy8/App/Htr5a/S1pr5/Grm7/Htr1a/Adcy9/Rapgef2/Htr1b/Calca/Adcy1/Gpr26/Atp2b4/Grm8/Adgrg2/Adra1a	22	3,949101532
GO:0015012	GO:0015012	heparan sulfate proteoglycan biosynthetic process	7/770	22/23355	4.55747e-06	0.000171924	0,00013257	Hs6st3/Hs6st2/Ext1/Ndst3/Hs2st1/Ndst4/Xylt1	7	3,877553578
GO:0097107	GO:0097107	postsynaptic density assembly	7/770	22/23355	4.55747e-06	0.000171924	0,00013257	Ntrk3/Ptprd/Nrxn1/Il1rap/Lrrtm2/Lrrc4b/Nrxn2	7	3,877553578
GO:1904645	GO:1904645	response to amyloid-beta	9/770	40/23355	4.79717e-06	0.000179507	0,000138417	Lrp1/Ramp3/Cacna1a/Grm5/App/Epha4/Cacna2d1/Chrna7/Psen1	9	3,858809168
GO:0050767	GO:0050767	regulation of neurogenesis	34/770	443/23355	5.1165e-06	0.000189925	0,000146451	Il1rapl1/Nrp1/Ntrk3/Kalrn/Ptprd/D130043K22Rik/Met/Lrp1/Slitrk1/Tenm4/Grm5/Sema3d/Epha4/Robo2/Sema3a/Golga4/Fzd3/Rapgef2/Man2a1/Hook3/Metrn/Spen/Ntrk2/Bmpr2/Ace/Plxna1/Psen1/Slit2/Il6st/Dscam/Ptprf/Pcm1/Thy1/Nog	34	3,834309094
GO:1901652	GO:1901652	response to peptide	32/770	406/23355	5.59451e-06	0.000205666	0,000158589	Eprs/Atp2b1/Lrp1/Insig1/Ramp3/Cacna1a/Soga1/Adcy8/Sorbs1/Grm5/Rpl23/App/Epha4/Insr/Cacna2d1/Vps13c/Klf15/Gatm/Gpr21/Trib3/Lmbrd1/Chrna7/Psen1/Vgf/Nr4a1/Ptprf/Atp2a2/Ankrd26/Prkdc/Apc/Prkca/Rock2	32	3,799727514
GO:0010720	GO:0010720	positive regulation of cell development	30/770	368/23355	5.62923e-06	0.000205666	0,000158589	Il1rapl1/Nrp1/Ntrk3/Kalrn/Ptprd/Met/Akap11/Lrp1/Slitrk1/Tenm4/Dock5/Grm5/Epha4/Robo2/Golga4/Fzd3/Man2a1/Cftr/Myadm/Metrn/Spen/Ntrk2/Bmpr2/Ace/Plxna1/Il6st/Dscam/Ptprf/Prkdc/Nog	30	3,799727514
GO:0097061	GO:0097061	dendritic spine organization	14/770	101/23355	5.75046e-06	0.000208454	0,000160739	Grin2b/Epha5/Kalrn/Nlgn1/Ppp1r9a/App/Epha4/Insr/Lrrk2/Zdhhc15/Itga3/Chrna7/Tanc2/Ppfia2	14	3,793879817
GO:0007631	GO:0007631	feeding behavior	16/770	130/23355	6.12463e-06	0.000220297	0,00016987	Grin2b/App/Insr/Grm7/Htr1a/Htr1b/Calca/Ntrk2/Atp8a2/Ace/Npy1r/Cck/Ankrd26/Tacr3/Mchr1/Derl2	16	3,769882179
GO:1901617	GO:1901617	organic hydroxy compound biosynthetic process	22/770	226/23355	6.33745e-06	0.000226198	0,000174421	Slc7a11/Hmgcr/Cyp51/Fdps/Sqle/Msmo1/Hmgcs1/Insig1/Hsd17b7/Sc5d/Srebf2/Tgfb2/Rapgef2/Por/Cftr/Stard4/Lss/Dhcr24/Ebp/Mvk/Slc27a2/Erg28	22	3,758401555
GO:0007216	GO:0007216	G protein-coupled glutamate receptor signaling pathway	6/770	16/23355	7.59916e-06	0.000269161	0,00020755	Grm3/Grm5/Grm7/Grm2/Grm8/Homer2	6	3,682878111
GO:0006835	GO:0006835	dicarboxylic acid transport	13/770	90/23355	7.78462e-06	0.000271931	0,000209685	Slc7a11/Grin2b/Slc1a4/Slc12a2/Slc1a5/Slc17a7/Grm7/Ntrk2/Grm2/Lrrc8c/Slc19a1/Psen1/Cck	13	3,67843239
GO:0000271	GO:0000271	polysaccharide biosynthetic process	12/770	77/23355	7.79456e-06	0.000271931	0,000209685	Has3/Ext1/Sorbs1/Insr/B3galnt1/Cltc/Csgalnact1/B3galt2/Ndst3/Hs2st1/Ndst4/Fut9	12	3,67843239
GO:0098659	GO:0098659	inorganic cation import across plasma membrane	14/770	104/23355	8.13781e-06	0.0002797	0,000215676	Slc8a1/Slc9a7/Slc6a9/Kcnj3/Slc8a2/Ramp3/Slc12a2/Kcnj16/Steap2/Kcnj6/Slc39a10/Slc39a6/Kcnj12/Slc9a6	14	3,666198545
GO:0099587	GO:0099587	inorganic ion import across plasma membrane	14/770	104/23355	8.13781e-06	0.0002797	0,000215676	Slc8a1/Slc9a7/Slc6a9/Kcnj3/Slc8a2/Ramp3/Slc12a2/Kcnj16/Steap2/Kcnj6/Slc39a10/Slc39a6/Kcnj12/Slc9a6	14	3,666198545
GO:0051235	GO:0051235	maintenance of location	27/770	324/23355	1.10097e-05	0.000371186	0,00028622	Slc8a1/4932438A13Rik/Mest/Itpr1/Akap9/Nrip1/Sqle/Insig1/Slc30a4/Akap6/Ank2/Slc17a7/Srebf2/Tgfb2/Ank3/Vps13c/Stard4/Ccdc88a/Tapt1/Psen1/Gaa/Thy1/Asph/Itgav/Ttc39b/Kdelr2/Cds2	27	3,543299268
GO:0050919	GO:0050919	negative chemotaxis	9/770	44/23355	1.10534e-05	0.000371186	0,00028622	Lgr4/Sema3d/Robo2/Sema3a/Nrg3/Lrtm2/Rtn4rl1/Slit2/Itgav	9	3,543299268
GO:0070972	GO:0070972	protein localization to endoplasmic reticulum	11/770	67/23355	1.11196e-05	0.000371186	0,00028622	Macf1/Mia3/Insig1/Ank2/Tram1l1/Lrrk2/Herpud1/Tapt1/Sec62/Kdelr2/Sec61a1	11	3,543299268
GO:1903510	GO:1903510	mucopolysaccharide metabolic process	11/770	67/23355	1.11196e-05	0.000371186	0,00028622	Has3/Ext1/Dsel/Cltc/Csgalnact1/Chpf/Chsy3/Csgalnact2/Spock2/Hs2st1/Xylt1	11	3,543299268
GO:1904889	GO:1904889	regulation of excitatory synapse assembly	6/770	17/23355	1.14167e-05	0.000375777	0,000289761	Ntrk3/Ptprd/Nrxn1/Il1rap/Lrrtm2/Lrrc4b	6	3,537960535
GO:0050654	GO:0050654	chondroitin sulfate proteoglycan metabolic process	8/770	34/23355	1.14191e-05	0.000375777	0,000289761	Ext1/Dsel/Csgalnact1/Chpf/Chsy3/Csgalnact2/Spock2/Xylt1	8	3,537960535
GO:0030004	GO:0030004	cellular monovalent inorganic cation homeostasis	14/770	108/23355	1.26668e-05	0.0004139	0,000319157	Slc8a1/Slc9a7/Tmem106b/Atp6ap2/Slc12a2/Lrrk2/Atp6v0a1/Dmxl2/Cftr/Slc4a8/Kcnma1/Slc4a3/Slc9a6/Slc4a10	14	3,495995174
GO:0006816	GO:0006816	calcium ion transport	32/770	423/23355	1.28969e-05	0.000416068	0,000320829	Slc8a1/Itpr1/Grin2b/Nalcn/Atp2b1/Ptger3/Slc8a2/Akap6/Ramp3/Cacna1a/Zmpste24/Ank2/Tspan13/Tgfb2/Cacna2d1/Atp2b3/Atp2b2/Rgs9/Ace/Atp2b4/Chrna7/Psen1/Saraf/Atp2a2/Psen2/Thy1/Asph/Homer2/Trpc4/Itgav/Mchr1/Adra1a	32	3,493726413
GO:0006023	GO:0006023	aminoglycan biosynthetic process	10/770	56/23355	1.29124e-05	0.000416068	0,000320829	Has3/Ext1/B3galnt1/Cltc/Csgalnact1/B3galt2/Chpf/Chsy3/Csgalnact2/Xylt1	10	3,493726413
GO:0019228	GO:0019228	neuronal action potential	9/770	45/23355	1.34156e-05	0.000429299	0,000331032	Gpr88/Scn2a/Scn1a/Ank3/P2rx2/Dpp6/Kcnma1/Scn3a/Chrna7	9	3,48013019
GO:0050769	GO:0050769	positive regulation of neurogenesis	25/770	291/23355	1.37766e-05	0.000437832	0,000337611	Il1rapl1/Nrp1/Ntrk3/Kalrn/Ptprd/Met/Lrp1/Slitrk1/Tenm4/Grm5/Epha4/Robo2/Golga4/Fzd3/Man2a1/Metrn/Spen/Ntrk2/Bmpr2/Ace/Plxna1/Il6st/Dscam/Ptprf/Nog	25	3,471582835
GO:0099068	GO:0099068	postsynapse assembly	8/770	35/23355	1.43771e-05	0.000453807	0,00034993	Ntrk3/Ptprd/Nlgn1/Nrxn1/Il1rap/Lrrtm2/Lrrc4b/Nrxn2	8	3,456019274
GO:0006940	GO:0006940	regulation of smooth muscle contraction	11/770	69/23355	1.48651e-05	0.000462913	0,000356951	Chrm3/Atp2b1/Adra2a/Ptger3/Dock5/Dock4/Calca/Kcnma1/Zdhhc21/Tacr3/Adra1a	11	3,447391153
GO:0033692	GO:0033692	cellular polysaccharide biosynthetic process	11/770	69/23355	1.48651e-05	0.000462913	0,000356951	Has3/Ext1/Sorbs1/Insr/B3galnt1/Csgalnact1/B3galt2/Ndst3/Hs2st1/Ndst4/Fut9	11	3,447391153
GO:0003056	GO:0003056	regulation of vascular associated smooth muscle contraction	5/770	11/23355	1.50571e-05	0.000465765	0,000359151	Chrm3/Atp2b1/Dock5/Dock4/Zdhhc21	5	3,444723281
GO:0021953	GO:0021953	central nervous system neuron differentiation	22/770	239/23355	1.54064e-05	0.000473417	0,000365051	Nrp1/Dync2h1/Nrxn1/Cdh11/Ptger3/Cacna1a/Epha4/Robo2/Sema3a/Rapgef2/Unc5d/Nfe2l1/Ntrk2/Dcc/Atp2b2/B4galt6/Psen1/Slit2/Kndc1/Slc4a10/Prkca/Arhgef28	22	3,437646944
GO:0051216	GO:0051216	cartilage development	20/770	205/23355	1.59798e-05	0.000487804	0,000376145	Lnpk/Ext1/Adamts12/Mia3/Zmpste24/Itgb8/Eif2ak3/Glg1/Tgfb2/Trip11/Hspg2/Por/Csgalnact1/Bmpr2/Acan/Tapt1/Frzb/Nppc/Nog/Prkca	20	3,424645123
GO:0099150	GO:0099150	regulation of postsynaptic specialization assembly	6/770	18/23355	1.66478e-05	0.000504874	0,000389308	Ntrk3/Ptprd/Nrxn1/Il1rap/Lrrtm2/Lrrc4b	6	3,409707162
GO:0006937	GO:0006937	regulation of muscle contraction	17/770	157/23355	1.77989e-05	0.000528569	0,000407579	Slc8a1/Chrm3/Atp2b1/Adra2a/Ptger3/Akap6/Dock5/Dock4/Ank2/Calca/Dsc2/Kcnma1/Atp2a2/Zdhhc21/Prkca/Tacr3/Adra1a	17	3,38978842
GO:0051932	GO:0051932	synaptic transmission, GABAergic	10/770	58/23355	1.7831e-05	0.000528569	0,000407579	Clcn3/Gabrb2/Nlgn1/Gabrg3/Gabrg2/Gabrg1/Gabrb3/Htr1b/Gabra1/Adra1a	10	3,38978842
GO:0051668	GO:0051668	localization within membrane	13/770	97/23355	1.787e-05	0.000528569	0,000407579	Lrrc7/Slc7a11/Grin2b/Nlgn1/Nrxn1/Cacna1a/Sorbs1/Htr1a/Lrrtm4/Glrb/Glra3/Thy1/Nrxn2	13	3,38978842
GO:0097106	GO:0097106	postsynaptic density organization	8/770	36/23355	1.79538e-05	0.000528569	0,000407579	Ntrk3/Ptprd/Nlgn1/Nrxn1/Il1rap/Lrrtm2/Lrrc4b/Nrxn2	8	3,38978842
GO:0021700	GO:0021700	developmental maturation	27/770	333/23355	1.79987e-05	0.000528569	0,000407579	Clcn3/Unc13c/Ext1/Nrxn1/Atp6ap2/Cacna1a/Fat4/App/Slc17a7/Lrrk2/Tgfb2/Ank3/Nrcam/Calca/Cftr/Zdhhc15/Mbtps2/B4galt6/Kcnma1/Psen1/Pcsk4/Pgr/Cdkn1c/Psen2/Nppc/Tdrd5/Xylt1	27	3,38978842
GO:0030201	GO:0030201	heparan sulfate proteoglycan metabolic process	7/770	27/23355	2.05497e-05	0.000599691	0,00046242	Hs6st3/Hs6st2/Ext1/Ndst3/Hs2st1/Ndst4/Xylt1	7	3,334963231
GO:0050905	GO:0050905	neuromuscular process	16/770	143/23355	2.07251e-05	0.000601028	0,000463452	Gpr88/Aldh1a3/Grin2b/Nrxn1/Cacna1a/Zmpste24/Csmd1/Scn1a/App/Aars/Myh10/Atp2b2/Atp8a2/Kcnma1/Glrb/Gaa	16	3,333995434
GO:1903076	GO:1903076	regulation of protein localization to plasma membrane	14/770	113/23355	2.13621e-05	0.000615652	0,000474728	Kalrn/Nrxn1/Acsl3/Lrp1/Ramp3/Sorbs1/Pgrmc1/Epha3/Cltc/Itga3/Sptbn1/Atp2b4/Dpp6/Dpp10	14	3,323554912
GO:0019932	GO:0019932	second-messenger-mediated signaling	26/770	318/23355	2.21689e-05	0.000634962	0,000489618	Slc8a1/Itpr1/Epha5/Chrm3/Pclo/Tenm2/Ptger3/Slc8a2/Akap6/Zmpste24/Adcy8/Ppp1r9a/Grm5/Eif2ak3/App/Ank2/Htr5a/Lrrk2/Rapgef2/Ntrk2/Gucy1a2/Atp2b4/Sgcd/Atp2a2/Nppc/Homer2	26	3,310142629
GO:0010038	GO:0010038	response to metal ion	24/770	281/23355	2.24049e-05	0.000637784	0,000491794	Nlgn1/Nrxn1/Slc30a4/Adcy8/Slc12a2/App/Syt10/Glra2/Lrrk2/Gabrb3/Syt5/Ank3/Nfe2l1/Gatm/Hcn1/Kcnma1/Alg2/Tfrc/Glra3/Junb/Asph/Adam9/Fibin/Syt1	24	3,308216918
GO:1905874	GO:1905874	regulation of postsynaptic density organization	6/770	19/23355	2.36538e-05	0.000669228	0,00051604	Ntrk3/Ptprd/Nrxn1/Il1rap/Lrrtm2/Lrrc4b	6	3,287316257
GO:0051480	GO:0051480	regulation of cytosolic calcium ion concentration	29/770	377/23355	2.39101e-05	0.00067238	0,000518471	Slc8a1/Itpr1/Grin2b/Atp2b1/Ptger3/Lrp1/Slc8a2/Akap6/Ramp3/Cacna1a/Adcy8/Ank2/Tgfb2/Cacna2d1/Calca/P2rx2/Atp2b3/Atp2b2/Ric3/Atp2b4/Npy1r/Il6st/Thy1/Asph/Trhr/Trpc4/Itgav/Mchr1/Adra1a	29	3,285275875
GO:0030900	GO:0030900	forebrain development	30/770	397/23355	2.43633e-05	0.000680998	0,000525116	Aldh1a3/Pgap1/Slc7a11/Nrp1/Usp9x/Epha5/Dnah5/Dync2h1/Ext1/Ptger3/Atrx/Fat4/App/Robo2/Lrrk2/Ptchd1/Sema3a/Rapgef2/Myh10/Hook3/Ntrk2/Nrg3/Rtn4rl1/Slitrk5/Psen1/Slit2/Pcm1/Psen2/Nog/Slc4a10	30	3,279744611
GO:0021954	GO:0021954	central nervous system neuron development	13/770	100/23355	2.49012e-05	0.000690757	0,000532641	Nrp1/Cdh11/Epha4/Robo2/Sema3a/Rapgef2/Ntrk2/Dcc/B4galt6/Slit2/Slc4a10/Prkca/Arhgef28	13	3,273565432
GO:0034776	GO:0034776	response to histamine	5/770	12/23355	2.51107e-05	0.000690757	0,000532641	Gabrb2/Gabrb1/Gabrg2/Gabrb3/Gabra1	5	3,273565432
GO:0048608	GO:0048608	reproductive structure development	34/770	478/23355	2.5159e-05	0.000690757	0,000532641	Slc8a1/Prlr/Akap9/Acvr2a/Nrip1/Met/Lgr4/Atrx/Csmd1/Schip1/Birc6/Ash1l/Adamts1/Insr/Kitl/Tex15/Sema3a/Tgfb2/Spint2/Hectd1/Cftr/Dhcr24/Peg10/Bmpr2/Pgr/Cdkn1c/Nipbl/Vgf/Junb/Pbrm1/Nog/Apc/Itgav/Atm	34	3,273565432
GO:0051453	GO:0051453	regulation of intracellular pH	11/770	73/23355	2.5736e-05	0.000702441	0,000541651	Slc9a7/Tmem106b/Atp6ap2/Lrrk2/Atp6v0a1/Dmxl2/Cftr/Slc4a8/Slc4a3/Slc9a6/Slc4a10	11	3,266280318
GO:0001822	GO:0001822	kidney development	26/770	321/23355	2.60488e-05	0.000704038	0,000542882	Nrp1/Dync2h1/Ext1/Lgr4/Fat4/Zmpste24/Schip1/Epha4/Adamts1/Robo2/Lrrk2/C1galt1/Itga8/Tgfb2/Klf15/Itga3/Acvr2b/Ace/Cep290/Pcsk5/Hs2st1/Slit2/Cdkn1c/Nog/Apc/Sec61a1	26	3,265294184
GO:0005976	GO:0005976	polysaccharide metabolic process	14/770	115/23355	2.6098e-05	0.000704038	0,000542882	Has3/Ext1/Sorbs1/Insr/B3galnt1/Cltc/Csgalnact1/B3galt2/Ndst3/Hs2st1/Il6st/Gaa/Ndst4/Fut9	14	3,265294184
GO:0140058	GO:0140058	neuron projection arborization	7/770	28/23355	2.66233e-05	0.000714058	0,000550609	Nrp1/Macf1/Nlgn1/Ntng1/Lrrk2/Sema3a/Chrna7	7	3,259157049
GO:1901653	GO:1901653	cellular response to peptide	25/770	303/23355	2.72462e-05	0.000726566	0,000560253	Eprs/Atp2b1/Lrp1/Insig1/Cacna1a/Soga1/Adcy8/Sorbs1/Grm5/Rpl23/App/Epha4/Insr/Cacna2d1/Gpr21/Trib3/Lmbrd1/Psen1/Nr4a1/Ptprf/Ankrd26/Prkdc/Apc/Prkca/Rock2	25	3,251615485
GO:0055067	GO:0055067	monovalent inorganic cation homeostasis	17/770	163/23355	2.90071e-05	0.000769102	0,000593053	Slc8a1/Slc9a7/Tmem106b/Ext1/Atp6ap2/Slc12a2/Kcnj16/Lrrk2/Atp6v0a1/Dmxl2/Cftr/Slc4a8/Ace/Kcnma1/Slc4a3/Slc9a6/Slc4a10	17	3,226906233
GO:0061458	GO:0061458	reproductive system development	34/770	482/23355	2.9792e-05	0.000785426	0,00060564	Slc8a1/Prlr/Akap9/Acvr2a/Nrip1/Met/Lgr4/Atrx/Csmd1/Schip1/Birc6/Ash1l/Adamts1/Insr/Kitl/Tex15/Sema3a/Tgfb2/Spint2/Hectd1/Cftr/Dhcr24/Peg10/Bmpr2/Pgr/Cdkn1c/Nipbl/Vgf/Junb/Pbrm1/Nog/Apc/Itgav/Atm	34	3,217785361
GO:0036503	GO:0036503	ERAD pathway	13/770	102/23355	3.08364e-05	0.000808366	0,000623329	Ccdc47/Edem3/Uggt2/Eif2ak3/Ube4a/Sel1l/Herpud1/Dnajb14/Rnf103/Rnft1/Rhbdd1/Amfr/Derl2	13	3,205282639
GO:0010977	GO:0010977	negative regulation of neuron projection development	17/770	164/23355	3.13876e-05	0.000818195	0,000630908	Nrp1/Nlgn1/D130043K22Rik/Lrp1/Sema3d/Epha4/Lrrk2/Sema3a/Epha3/Ptprg/Rtn4rl1/Psen1/Slit2/Thy1/Fat3/Xylt1/Paqr3	17	3,200033654
GO:0051952	GO:0051952	regulation of amine transport	14/770	117/23355	3.17325e-05	0.000822562	0,000634276	Grin2b/Ptger3/Cacna1a/Slc12a2/Syt10/Grm7/Htr1a/Syt5/Htr1b/Grm2/Chrna7/Psen1/Cck/Syt1	14	3,197721533
GO:0048638	GO:0048638	regulation of developmental growth	30/770	403/23355	3.22602e-05	0.000831428	0,000641113	Cxadr/Nrp1/Ntrk3/Fdps/D130043K22Rik/Lrp1/Akap6/Zmpste24/Sema3d/App/Insr/Atrn/Sema3a/Golga4/Gpr21/Atp8a2/Bmpr2/Slit2/Dusp6/Nipbl/Npy1r/Dscam/Ankrd26/Prkdc/Nppc/Nog/Syt1/Apc/Slc6a4/Rai1	30	3,193065661
GO:0008654	GO:0008654	phospholipid biosynthetic process	18/770	181/23355	3.24329e-05	0.000831428	0,000641113	Pgap1/Lpcat1/Fdps/Acsl3/Selenoi/Hmgcs1/Dgki/Lclat1/Lpgat1/Serinc1/Samd8/Etnk1/Pigg/Pigk/Mvk/Dolk/Cept1/Cds2	18	3,193065661
GO:0071875	GO:0071875	adrenergic receptor signaling pathway	7/770	29/23355	3.41004e-05	0.000869373	0,000670372	Lmbrd2/Adra2a/Adcy9/Rapgef2/Atp2b4/Zdhhc21/Adra1a	7	3,173684448
GO:0070588	GO:0070588	calcium ion transmembrane transport	24/770	289/23355	3.53204e-05	0.000895556	0,000690561	Slc8a1/Itpr1/Grin2b/Nalcn/Atp2b1/Ptger3/Slc8a2/Akap6/Ramp3/Cacna1a/Ank2/Tspan13/Tgfb2/Cacna2d1/Atp2b3/Atp2b2/Rgs9/Atp2b4/Atp2a2/Psen2/Thy1/Asph/Trpc4/Itgav	24	3,160797825
GO:0009582	GO:0009582	detection of abiotic stimulus	15/770	134/23355	3.70602e-05	0.000924514	0,000712891	Gpr88/Piezo1/Grin2b/Rdh11/Slc12a2/Scn1a/Pdzd7/Calca/Atp2b2/Atp8a2/Kcnk4/Rgs9bp/Grm8/Ano3/Cds2	15	3,146977058
GO:0009791	GO:0009791	post-embryonic development	15/770	134/23355	3.70602e-05	0.000924514	0,000712891	Slc8a1/Itpr1/Usp9x/Ccdc47/Gabrg2/Atrx/Schip1/Ash1l/Acvr2b/Psen1/Dscam/Tmtc3/Nppc/Slc4a10/Atm	15	3,146977058
GO:0046165	GO:0046165	alcohol biosynthetic process	15/770	134/23355	3.70602e-05	0.000924514	0,000712891	Hmgcr/Cyp51/Fdps/Msmo1/Hmgcs1/Insig1/Hsd17b7/Sc5d/Srebf2/Por/Cftr/Lss/Dhcr24/Ebp/Mvk	15	3,146977058
GO:0060401	GO:0060401	cytosolic calcium ion transport	18/770	183/23355	3.75475e-05	0.000931661	0,000718402	Slc8a1/Itpr1/Grin2b/Atp2b1/Slc8a2/Akap6/Ramp3/Ank2/Tgfb2/Cacna2d1/Atp2b3/Rgs9/Atp2a2/Psen2/Thy1/Asph/Itgav/Adra1a	18	3,143632601
GO:0044264	GO:0044264	cellular polysaccharide metabolic process	13/770	104/23355	3.79711e-05	0.000937159	0,000722641	Has3/Ext1/Sorbs1/Insr/B3galnt1/Csgalnact1/B3galt2/Ndst3/Hs2st1/Il6st/Gaa/Ndst4/Fut9	13	3,141077312
GO:0034332	GO:0034332	adherens junction organization	9/770	51/23355	3.86017e-05	0.000947681	0,000730755	Cdh8/Cdh12/Cdh11/Cdh18/Epha4/Cdh6/Cdh10/Cdh20/Cdh7	9	3,136228307
GO:0097090	GO:0097090	presynaptic membrane organization	5/770	13/23355	3.96969e-05	0.00096944	0,000747533	Il1rapl1/Ptprd/Nlgn1/Nrxn1/Lrrtm4	5	3,126369608
GO:0009581	GO:0009581	detection of external stimulus	15/770	135/23355	4.04453e-05	0.000981437	0,000756784	Gpr88/Piezo1/Grin2b/Rdh11/Slc12a2/Scn1a/Pdzd7/Calca/Atp2b2/Atp8a2/Kcnk4/Rgs9bp/Grm8/Ano3/Cds2	15	3,121027953
GO:0070570	GO:0070570	regulation of neuron projection regeneration	8/770	40/23355	4.06112e-05	0.000981437	0,000756784	Ntrk3/D130043K22Rik/Lrp1/Epha4/Rtn4rl1/Ptprf/Thy1/Xylt1	8	3,121027953
GO:0048732	GO:0048732	gland development	33/770	473/23355	4.81738e-05	0.00115817	0,00089306	Aldh1a3/Fasn/Itpr1/Prlr/Nrp1/Kalrn/Deaf1/Met/Zmpste24/Csmd1/Slc12a2/Ash1l/Eif2ak3/Insr/Sema3a/Man2a1/Nrg3/Atp2b2/Plxna1/Psen1/Igf2r/Frzb/Slit2/Pgr/Cdkn1c/Armc5/Lsr/Psen2/Prkdc/Zdhhc21/Nog/Apc/Atm	33	3,049119239
GO:0006984	GO:0006984	ER-nucleus signaling pathway	8/770	41/23355	4.90096e-05	0.00117219	0,000903872	Ccdc47/Ppp1r15b/Insig1/Eif2ak3/Srebf2/Tmem33/Atp2a2/Amfr	8	3,043892846
GO:0051259	GO:0051259	protein complex oligomerization	20/770	222/23355	5.02789e-05	0.00119638	0,000922526	Aldh1a3/Grin2b/Acaca/Adcy8/Gria2/Slc1a5/App/Kcna4/Kcnb2/Kcng3/Kctd16/Kcnv1/Kcnj12/Hcn1/Lrrc8c/Shmt2/Kcnf1/Glra3/Hgsnat/Syt1	20	3,035021516
GO:0015837	GO:0015837	amine transport	14/770	122/23355	5.07212e-05	0.00120075	0,000925893	Grin2b/Ptger3/Cacna1a/Slc12a2/Syt10/Grm7/Htr1a/Syt5/Htr1b/Grm2/Chrna7/Psen1/Cck/Syt1	14	3,033439174
GO:0072659	GO:0072659	protein localization to plasma membrane	24/770	296/23355	5.17493e-05	0.00121887	0,000939865	Zdhhc23/Kalrn/Nrxn1/Acsl3/Lrp1/Ramp3/Sorbs1/Ank2/Kcnb2/Pgrmc1/Golga4/Rapgef2/Epha3/Ank3/Cltc/Myadm/Itga3/Sptbn1/Prepl/Atp2b4/Dpp6/Ccdc88a/Dpp10/Rock2	24	3,0269346
GO:0072001	GO:0072001	renal system development	26/770	336/23355	5.62928e-05	0.00131918	0,00101722	Nrp1/Dync2h1/Ext1/Lgr4/Fat4/Zmpste24/Schip1/Epha4/Adamts1/Robo2/Lrrk2/C1galt1/Itga8/Tgfb2/Klf15/Itga3/Acvr2b/Ace/Cep290/Pcsk5/Hs2st1/Slit2/Cdkn1c/Nog/Apc/Sec61a1	26	2,99258514
GO:0071695	GO:0071695	anatomical structure maturation	23/770	279/23355	5.71428e-05	0.00133237	0,001027391	Ext1/Nrxn1/Atp6ap2/Cacna1a/Fat4/App/Lrrk2/Tgfb2/Ank3/Nrcam/Calca/Cftr/Mbtps2/B4galt6/Kcnma1/Psen1/Pcsk4/Pgr/Cdkn1c/Psen2/Nppc/Tdrd5/Xylt1	23	2,988264309
GO:0099084	GO:0099084	postsynaptic specialization organization	8/770	42/23355	5.88061e-05	0.0013643	0,001052011	Ntrk3/Ptprd/Nlgn1/Nrxn1/Il1rap/Lrrtm2/Lrrc4b/Nrxn2	8	2,977979868
GO:0030206	GO:0030206	chondroitin sulfate biosynthetic process	5/770	14/23355	6.00753e-05	0.00138681	0,001069369	Csgalnact1/Chpf/Chsy3/Csgalnact2/Xylt1	5	2,970872252
GO:0007189	GO:0007189	adenylate cyclase-activating G protein-coupled receptor signaling pathway	15/770	140/23355	6.17779e-05	0.00141906	0,001094232	Adra2a/Ptger3/Adgrl3/Ramp3/Adcy8/App/S1pr5/Adcy9/Rapgef2/Calca/Adcy1/Gpr26/Atp2b4/Adgrg2/Adra1a	15	2,960890757
GO:0006022	GO:0006022	aminoglycan metabolic process	13/770	109/23355	6.24225e-05	0.00141981	0,001094809	Has3/Ext1/Dsel/B3galnt1/Cltc/Csgalnact1/B3galt2/Chpf/Chsy3/Csgalnact2/Spock2/Hs2st1/Xylt1	13	2,960661522
GO:1905477	GO:1905477	positive regulation of protein localization to membrane	13/770	109/23355	6.24225e-05	0.00141981	0,001094809	Nrxn1/Acsl3/Lrp1/Ramp3/Sorbs1/Pgrmc1/Epha3/Ank3/Itga3/Sptbn1/Atp2b4/Dpp6/Dpp10	13
GO:0090257	GO:0090257	regulation of muscle system process	21/770	244/23355	6.40974e-05	0.00145079	0,001118701	Slc8a1/Fdps/Chrm3/Atp2b1/Adra2a/Ptger3/Akap6/Dock5/Dock4/Ank2/Calca/Dsc2/Atp2b4/Kcnma1/Atp2a2/Nppc/Zdhhc21/Prkca/Rock2/Tacr3/Adra1a	21
GO:0006898	GO:0006898	receptor-mediated endocytosis	21/770	245/23355	6.79828e-05	0.00153126	0,001180754	Vldlr/Ptger3/Lrp1/Ramp3/Lrrtm2/Gria2/Eps15/Atad1/App/Insr/Gpr107/Htr1b/Hspg2/Canx/Cltc/Pikfyve/Lmbrd1/Tfrc/Dnajc13/Prkca/Itgav	21
GO:0002062	GO:0002062	chondrocyte differentiation	13/770	110/23355	6.86879e-05	0.00153329	0,00118232	Lnpk/Ext1/Adamts12/Mia3/Eif2ak3/Glg1/Trip11/Hspg2/Por/Bmpr2/Acan/Nppc/Prkca	13
GO:0030641	GO:0030641	regulation of cellular pH	11/770	81/23355	6.90643e-05	0.00153329	0,00118232	Slc9a7/Tmem106b/Atp6ap2/Lrrk2/Atp6v0a1/Dmxl2/Cftr/Slc4a8/Slc4a3/Slc9a6/Slc4a10	11
GO:0034637	GO:0034637	cellular carbohydrate biosynthetic process	11/770	81/23355	6.90643e-05	0.00153329	0,00118232	Has3/Ext1/Sorbs1/Insr/B3galnt1/Csgalnact1/B3galt2/Ndst3/Hs2st1/Ndst4/Fut9	11
GO:0046467	GO:0046467	membrane lipid biosynthetic process	14/770	126/23355	7.24253e-05	0.00160025	0,001233953	Pgap1/Elovl6/Elovl4/Samd8/St8sia3/B4galt6/B3galt2/St6galnac5/Pigg/Cers1/Pigk/St8sia4/Elovl5/Degs1	14
GO:0019722	GO:0019722	calcium-mediated signaling	18/770	193/23355	7.54502e-05	0.00165919	0,001279398	Slc8a1/Itpr1/Chrm3/Tenm2/Slc8a2/Akap6/Zmpste24/Ppp1r9a/Grm5/Eif2ak3/App/Ank2/Lrrk2/Ntrk2/Atp2b4/Sgcd/Atp2a2/Homer2	18
GO:0006024	GO:0006024	glycosaminoglycan biosynthetic process	8/770	44/23355	8.33164e-05	0.00181497	0,001399518	Has3/Ext1/Cltc/Csgalnact1/Chpf/Chsy3/Csgalnact2/Xylt1	8
GO:0044091	GO:0044091	membrane biogenesis	8/770	44/23355	8.33164e-05	0.00181497	0,001399518	Il1rapl1/Ptprd/Nlgn1/Nrxn1/Ank3/Serinc1/Sptbn1/Nrxn2	8
GO:0030198	GO:0030198	extracellular matrix organization	24/770	306/23355	8.71076e-05	0.00188869	0,001456364	Has3/Mmp16/Hsd17b12/Ext1/Adamts12/Mia3/Mpzl3/Ntng1/App/Adamts1/Itga8/Tgfb2/Adamtsl1/Col24a1/Spint2/Hspg2/Adamts3/Csgalnact1/Acan/Spock2/Olfml2b/Gpm6b/Adamts5/Postn	24
GO:0014812	GO:0014812	muscle cell migration	13/770	113/23355	9.08675e-05	0.00195911	0,001510665	Kalrn/Met/Lrp1/Dock5/Dock4/Adamts1/Ace/Pcsk5/Plxna1/Slit2/Pgr/Il6st/Postn	13
GO:0043062	GO:0043062	extracellular structure organization	24/770	307/23355	9.16221e-05	0.00195911	0,001510665	Has3/Mmp16/Hsd17b12/Ext1/Adamts12/Mia3/Mpzl3/Ntng1/App/Adamts1/Itga8/Tgfb2/Adamtsl1/Col24a1/Spint2/Hspg2/Adamts3/Csgalnact1/Acan/Spock2/Olfml2b/Gpm6b/Adamts5/Postn	24
GO:0045229	GO:0045229	external encapsulating structure organization	24/770	307/23355	9.16221e-05	0.00195911	0,001510665	Has3/Mmp16/Hsd17b12/Ext1/Adamts12/Mia3/Mpzl3/Ntng1/App/Adamts1/Itga8/Tgfb2/Adamtsl1/Col24a1/Spint2/Hspg2/Adamts3/Csgalnact1/Acan/Spock2/Olfml2b/Gpm6b/Adamts5/Postn	24
GO:0006643	GO:0006643	membrane lipid metabolic process	17/770	179/23355	9.46902e-05	0.00200452	0,001545685	Pgap1/Itgb8/Elovl6/Elovl4/Serinc3/Serinc1/Samd8/St8sia3/B4galt6/B3galt2/St6galnac5/Pigg/Cers1/Pigk/St8sia4/Elovl5/Degs1	17
GO:0050885	GO:0050885	neuromuscular process controlling balance	10/770	70/23355	9.49906e-05	0.00200452	0,001545685	Gpr88/Aldh1a3/Nrxn1/Cacna1a/App/Aars/Myh10/Atp2b2/Kcnma1/Gaa	10
GO:0071248	GO:0071248	cellular response to metal ion	16/770	162/23355	9.50421e-05	0.00200452	0,001545685	Nlgn1/Nrxn1/Adcy8/Slc12a2/Syt10/Glra2/Lrrk2/Gabrb3/Syt5/Ank3/Nfe2l1/Tfrc/Glra3/Junb/Asph/Syt1	16
GO:1990778	GO:1990778	protein localization to cell periphery	27/770	367/23355	9.60087e-05	0.00201575	0,00155434	Zdhhc23/Kalrn/Nrxn1/Acsl3/Lrp1/Ramp3/Sorbs1/Ank2/Kcnb2/Pgrmc1/Kif1b/Mex3b/Lgi1/Golga4/Rapgef2/Epha3/Ank3/Cltc/Myadm/Itga3/Sptbn1/Prepl/Atp2b4/Dpp6/Ccdc88a/Dpp10/Rock2	27
GO:0006885	GO:0006885	regulation of pH	12/770	99/23355	0.000101281	0.00209796	0,001617732	Slc9a7/Tmem106b/Atp6ap2/Kcnj16/Lrrk2/Atp6v0a1/Dmxl2/Cftr/Slc4a8/Slc4a3/Slc9a6/Slc4a10	12
GO:0014909	GO:0014909	smooth muscle cell migration	12/770	99/23355	0.000101281	0.00209796	0,001617732	Kalrn/Lrp1/Dock5/Dock4/Adamts1/Ace/Pcsk5/Plxna1/Slit2/Pgr/Il6st/Postn	12
GO:0099565	GO:0099565	chemical synaptic transmission, postsynaptic	12/770	99/23355	0.000101281	0.00209796	0,001617732	Grin2b/Nlgn1/Met/Nrxn1/Slc8a2/Ppp1r9a/Dgki/App/Slc17a7/Lrrk2/Gabrb3/Chrna7	12
GO:1904646	GO:1904646	cellular response to amyloid-beta	7/770	34/23355	0.00010183	0.00209996	0,001619274	Lrp1/Cacna1a/Grm5/App/Epha4/Cacna2d1/Psen1	7
GO:0051051	GO:0051051	negative regulation of transport	33/770	492/23355	0.000102388	0.00210213	0,001620945	Il1rapl1/Hmgcr/Acsl4/Hecw2/Cyp51/Kalrn/Slc6a9/Adra2a/Ptger3/Insig1/Lrrtm2/Ppp1r9a/Insr/Grm7/Lrrk2/Htr1a/Srebf2/Tgfb2/Epha3/Ank3/Htr1b/Stxbp5l/Ace/Lmbrd1/Hecw1/Cd200/Npy1r/Gpm6b/Prkca/Itgav/Cd47/Mctp1/Derl2	33
GO:0015800	GO:0015800	acidic amino acid transport	10/770	71/23355	0.00010734	0.00219409	0,001691857	Slc7a11/Grin2b/Slc12a2/Slc17a7/Grm7/Ntrk2/Grm2/Lrrc8c/Psen1/Cck	10
GO:0007218	GO:0007218	neuropeptide signaling pathway	11/770	85/23355	0.00010788	0.00219546	0,001692911	Sstr1/Tenm1/Glra2/Rapgef2/Calca/Glrb/Glra3/Mchr1/Pcsk1n/Npbwr1/Nts	11
GO:0033619	GO:0033619	membrane protein proteolysis	9/770	58/23355	0.000110009	0.00221931	0,001711303	Adra2a/Bace2/App/Sppl2a/Mbtps2/Psen1/Rhbdd1/Psen2/Adam9	9
GO:0045778	GO:0045778	positive regulation of ossification	9/770	58/23355	0.000110009	0.00221931	0,001711303	Slc8a1/Atp2b1/Acvr2a/Mia3/Calca/Bmpr2/Acvr2b/Nipbl/Gpm6b	9
GO:0007029	GO:0007029	endoplasmic reticulum organization	11/770	86/23355	0.000120074	0.00240919	0,001857723	Lnpk/Esyt2/Ccdc47/Mia3/Eif2ak3/Tram1l1/Lrrk2/Emc9/Emc7/Tmem33/Sec61a1	11
GO:0062012	GO:0062012	regulation of small molecule metabolic process	26/770	352/23355	0.00012046	0.00240919	0,001857723	Slc7a11/Acsl4/Fdps/Insig1/Cacna1a/Soga1/Zmpste24/Ranbp2/Sorbs1/Eif2ak3/App/Insr/Srebf2/Por/Lpgat1/Nfe2l1/Stard4/Atp2b4/Trib3/Kcnma1/Psen1/Ankrd26/Ier3/Apc/Elovl5/Ttc39b	26
GO:0070593	GO:0070593	dendrite self-avoidance	5/770	16/23355	0.000124066	0.00247067	0,001905129	Ext1/Cntn5/Nrcam/Cntn6/Dscam	5
GO:0098900	GO:0098900	regulation of action potential	9/770	59/23355	0.000126059	0.00249963	0,001927457	Cxadr/Slc8a2/Ank2/Cacna2d1/Ank3/Dsc2/Hcn1/Atp2a2/Adra1a	9
GO:0001941	GO:0001941	postsynaptic membrane organization	8/770	47/23355	0.000135495	0.00267531	0,002062928	Slc7a11/Nlgn1/Nrxn1/Sorbs1/Htr1a/Lrrtm4/Glrb/Nrxn2	8
GO:0042987	GO:0042987	amyloid precursor protein catabolic process	9/770	60/23355	0.00014402	0.00283158	0,002183424	App/Epha4/Ntrk2/Dhcr24/Chrna7/Psen1/Psen2/Adam9/Rock2	9
GO:0030203	GO:0030203	glycosaminoglycan metabolic process	11/770	88/23355	0.000148011	0.00288485	0,002224502	Has3/Ext1/Dsel/Cltc/Csgalnact1/Chpf/Chsy3/Csgalnact2/Spock2/Hs2st1/Xylt1	11
GO:0033555	GO:0033555	multicellular organismal response to stress	12/770	103/23355	0.000148636	0.00288485	0,002224502	Grin2b/Kalrn/Deaf1/D130043K22Rik/Ext1/Adra2a/Cacna1a/Grm7/Htr1a/Calca/P2rx2/Cck	12
GO:0008045	GO:0008045	motor neuron axon guidance	7/770	36/23355	0.000149216	0.00288485	0,002224502	Nrp1/Alcam/Kif5c/Epha4/Sema3a/Slit2/Nog	7
GO:0048679	GO:0048679	regulation of axon regeneration	7/770	36/23355	0.000149216	0.00288485	0,002224502	Ntrk3/D130043K22Rik/Lrp1/Epha4/Rtn4rl1/Ptprf/Xylt1	7
GO:0001655	GO:0001655	urogenital system development	27/770	379/23355	0.000162962	0.00313752	0,002419339	Prlr/Nrp1/Dync2h1/Ext1/Lgr4/Fat4/Zmpste24/Schip1/Epha4/Adamts1/Robo2/Lrrk2/C1galt1/Itga8/Tgfb2/Klf15/Itga3/Acvr2b/Ace/Cep290/Pcsk5/Hs2st1/Slit2/Cdkn1c/Nog/Apc/Sec61a1	27
GO:0060079	GO:0060079	excitatory postsynaptic potential	11/770	89/23355	0.000163934	0.0031432	0,002423712	Grin2b/Nlgn1/Met/Nrxn1/Slc8a2/Ppp1r9a/Dgki/App/Slc17a7/Lrrk2/Chrna7	11
GO:0016053	GO:0016053	organic acid biosynthetic process	22/770	280/23355	0.00016476	0.00314603	0,0024259	Aldh1a3/Fasn/Acaca/Acsl3/Insig1/Elovl6/Elovl4/Scd2/Mthfr/Lpgat1/Stard4/Gatm/Mthfd1l/Psph/Atp2b4/Trib3/Ilvbl/Shmt2/Fads6/Slc27a2/Elovl5/Degs1	22
GO:0015701	GO:0015701	bicarbonate transport	5/770	17/23355	0.000171003	0.00324255	0,002500324	Ptger3/Cftr/Slc4a8/Slc4a3/Slc4a10	5
GO:0042982	GO:0042982	amyloid precursor protein metabolic process	10/770	75/23355	0.000171212	0.00324255	0,002500324	Bace2/App/Epha4/Ntrk2/Dhcr24/Chrna7/Psen1/Psen2/Adam9/Rock2	10
GO:0006665	GO:0006665	sphingolipid metabolic process	14/770	137/23355	0.000178459	0.00335963	0,002590601	Itgb8/Elovl6/Elovl4/Serinc3/Serinc1/Samd8/St8sia3/B4galt6/B3galt2/St6galnac5/Cers1/St8sia4/Elovl5/Degs1	14
GO:0071709	GO:0071709	membrane assembly	7/770	37/23355	0.000178842	0.00335963	0,002590601	Il1rapl1/Ptprd/Nlgn1/Nrxn1/Ank3/Sptbn1/Nrxn2	7
GO:0014910	GO:0014910	regulation of smooth muscle cell migration	11/770	90/23355	0.000181287	0.00339183	0,00261543	Lrp1/Dock5/Dock4/Adamts1/Ace/Pcsk5/Plxna1/Slit2/Pgr/Il6st/Postn	11
GO:0050982	GO:0050982	detection of mechanical stimulus	9/770	62/23355	0.000186387	0.00347323	0,002678202	Piezo1/Grin2b/Slc12a2/Scn1a/Pdzd7/Atp2b2/Kcnk4/Grm8/Ano3	9
GO:0003333	GO:0003333	amino acid transmembrane transport	11/770	91/23355	0.000200173	0.00370041	0,002853375	Slc7a11/Slc38a1/Slc6a9/Slc3a2/Slc38a2/Slc1a4/Slc1a5/Slc38a7/Slc7a1/Lrrc8c/Psen1	11
GO:0030148	GO:0030148	sphingolipid biosynthetic process	11/770	91/23355	0.000200173	0.00370041	0,002853375	Elovl6/Elovl4/Samd8/St8sia3/B4galt6/B3galt2/St6galnac5/Cers1/St8sia4/Elovl5/Degs1	11
GO:0006066	GO:0006066	alcohol metabolic process	24/770	324/23355	0.000207751	0.00381321	0,00294036	Hmgcr/Vldlr/Cyp51/Rdh11/Fdps/Sqle/Msmo1/Lrp1/Hmgcs1/Insig1/Hsd17b7/Sc5d/App/Srebf2/Por/Cftr/Nfe2l1/Gdpd1/Lss/Dhcr24/Ebp/Kcnma1/Mvk/Ttc39b	24
GO:1904375	GO:1904375	regulation of protein localization to cell periphery	14/770	139/23355	0.000207919	0.00381321	0,00294036	Kalrn/Nrxn1/Acsl3/Lrp1/Ramp3/Sorbs1/Pgrmc1/Epha3/Cltc/Itga3/Sptbn1/Atp2b4/Dpp6/Dpp10	14
GO:0097105	GO:0097105	presynaptic membrane assembly	4/770	10/23355	0.00021003	0.00383677	0,002958523	Il1rapl1/Ptprd/Nlgn1/Nrxn1	4
GO:0070571	GO:0070571	negative regulation of neuron projection regeneration	5/770	18/23355	0.000230371	0.00417547	0,003219696	D130043K22Rik/Epha4/Rtn4rl1/Thy1/Xylt1	5
GO:0097091	GO:0097091	synaptic vesicle clustering	5/770	18/23355	0.000230371	0.00417547	0,003219696	Pclo/Nlgn1/Nrxn1/Pcdh17/Syn3	5
GO:1905897	GO:1905897	regulation of response to endoplasmic reticulum stress	10/770	78/23355	0.000237868	0.00429457	0,003311537	Ppp1r15b/Eif2ak3/App/Lrrk2/Serinc3/Nfe2l1/Herpud1/Mbtps2/Tmem33/Rnft1	10
GO:1903792	GO:1903792	negative regulation of anion transport	20/770	249/23355	0.000240554	0.00432625	0,003335961	Hmgcr/Acsl4/Cyp51/Kalrn/Adra2a/Ptger3/Insig1/Grm7/Lrrk2/Htr1a/Srebf2/Htr1b/Stxbp5l/Ace/Lmbrd1/Cd200/Gpm6b/Prkca/Itgav/Derl2	20
GO:0140354	GO:0140354	lipid import into cell	7/770	39/23355	0.000252332	0.00452054	0,003485777	Slc7a11/Eprs/Acsl3/Slc1a4/Slc1a5/Psen1/Slc27a2	7
GO:0030433	GO:0030433	ubiquitin-dependent ERAD pathway	10/770	79/23355	0.000264422	0.00470673	0,003629352	Ccdc47/Edem3/Eif2ak3/Ube4a/Sel1l/Herpud1/Dnajb14/Rnf103/Amfr/Derl2	10
GO:1904062	GO:1904062	regulation of cation transmembrane transport	26/770	370/23355	0.000264754	0.00470673	0,003629352	Slc8a1/Hecw2/Akap9/Nlgn1/Slc6a9/Nrxn1/Ptger3/Akap6/Ramp3/Cacna1a/App/Ank2/Tspan13/Tgfb2/Cacna2d1/Lrrc55/Ank3/Rgs9/Atp2b4/Dpp6/Hcn1/Hecw1/Psen2/Thy1/Asph/Dpp10	26
GO:0035966	GO:0035966	response to topologically incorrect protein	14/770	143/23355	0.000279581	0.00493713	0,003807014	Hspa13/Edem3/Uggt2/Eif2ak3/Tmtc4/Clgn/Erp44/Canx/Herpud1/Dnajb14/Tmem33/Rhbdd1/Amfr/Derl2	14
GO:0009306	GO:0009306	protein secretion	27/770	392/23355	0.000279842	0.00493713	0,003807014	Hmgcr/Acsl4/Cyp51/Epha5/Ptprn2/Pclo/Adra2a/Nrxn1/Mia3/Ptger3/Lrp1/Mia2/Lyst/Adcy8/Ccdc186/Slc12a2/Tgfb2/Myh10/Sel1l/Cftr/Stxbp5l/Gpr27/Acvr2b/Ppia/Cd200/Vgf/Adam9	27
GO:0009612	GO:0009612	response to mechanical stimulus	16/770	178/23355	0.000283195	0.00493994	0,003809179	Slc8a1/Piezo1/Grin2b/Kalrn/D130043K22Rik/Nrxn1/Slc12a2/Scn1a/Clcn6/Pdzd7/Atp2b2/Atp8a2/Kcnk4/Grm8/Nrxn2/Ano3	16
GO:0051648	GO:0051648	vesicle localization	16/770	178/23355	0.000283195	0.00493994	0,003809179	Pclo/Dync1h1/Nlgn1/Nrxn1/Kif5c/Ccdc186/Pcdh17/Lrrk2/Kif1b/Trip11/Tbc1d23/Psen1/Tanc2/Syn3/Tmed9/Ppfia2	16
GO:0060041	GO:0060041	retina development in camera-type eye	16/770	178/23355	0.000283195	0.00493994	0,003809179	Lpcat1/Nrp1/Tgfb2/Man2a1/Myh10/Ntrk2/Gpm6a/Atp8a2/Bmpr2/Acvr2b/Cep290/Hcn1/Dscam/Thy1/Fat3/Apc	16
GO:0035592	GO:0035592	establishment of protein localization to extracellular region	27/770	393/23355	0.000291338	0.00504702	0,003891749	Hmgcr/Acsl4/Cyp51/Epha5/Ptprn2/Pclo/Adra2a/Nrxn1/Mia3/Ptger3/Lrp1/Mia2/Lyst/Adcy8/Ccdc186/Slc12a2/Tgfb2/Myh10/Sel1l/Cftr/Stxbp5l/Gpr27/Acvr2b/Ppia/Cd200/Vgf/Adam9	27
GO:1903829	GO:1903829	positive regulation of cellular protein localization	21/770	272/23355	0.000291509	0.00504702	0,003891749	Nrxn1/Acsl3/Lrp1/Ramp3/Sorbs1/Eif2ak3/Pgrmc1/Tgfb2/Epha3/Ank3/Itga3/Sptbn1/Atp2b4/Dpp6/Ccdc88a/Tfrc/Psen1/Nipbl/Dpp10/Apc/Rock2	21
GO:0019229	GO:0019229	regulation of vasoconstriction	10/770	80/23355	0.000293412	0.00506109	0,003902593	Chrm3/Atp2b1/Adra2a/Ptger3/Dock5/Dock4/Bmpr2/Npy1r/Zdhhc21/Adra1a	10
GO:0008277	GO:0008277	regulation of G protein-coupled receptor signaling pathway	13/770	127/23355	0.000295549	0.00507906	0,003916453	Met/Ptger3/Ramp3/Grm5/App/Kctd16/Htr1b/Gpr27/Rgs9/Atp2b4/Rgs13/Homer2/Rock2	13
GO:0006418	GO:0006418	tRNA aminoacylation for protein translation	7/770	40/23355	0.000297242	0.00508931	0,003924357	Eprs/Tars/Cars/Aars/Lars/Iars/Nars	7
GO:0016486	GO:0016486	peptide hormone processing	5/770	19/23355	0.000304198	0.00515644	0,003976119	Atp6ap2/Pcsk1/Pcsk5/Pcsk4/Pcsk1n	5
GO:1904754	GO:1904754	positive regulation of vascular associated smooth muscle cell migration	5/770	19/23355	0.000304198	0.00515644	0,003976119	Lrp1/Dock5/Dock4/Adamts1/Pcsk5	5
GO:0042593	GO:0042593	glucose homeostasis	21/770	273/23355	0.00030626	0.00515644	0,003976119	Hmgcr/Epha5/Ptprn2/Met/Adra2a/Nrxn1/Lrp1/Bace2/Cacna1a/Adcy8/Csmd1/Ccdc186/Insr/Klf15/Dmxl2/Cftr/Stxbp5l/Gpr27/Gpr21/Vgf/Ankrd26	21
GO:0046394	GO:0046394	carboxylic acid biosynthetic process	21/770	273/23355	0.00030626	0.00515644	0,003976119	Aldh1a3/Fasn/Acaca/Acsl3/Insig1/Elovl6/Elovl4/Scd2/Mthfr/Lpgat1/Stard4/Gatm/Mthfd1l/Psph/Trib3/Ilvbl/Shmt2/Fads6/Slc27a2/Elovl5/Degs1	21
GO:0006644	GO:0006644	phospholipid metabolic process	25/770	353/23355	0.000306719	0.00515644	0,003976119	Pgap1/Lpcat1/Fdps/Plppr4/Acsl3/Selenoi/Hmgcs1/Lyst/Dgki/Lclat1/Serinc3/Plppr3/Lpgat1/Serinc1/Gdpd1/Samd8/Smg1/Etnk1/Pikfyve/Pigg/Pigk/Mvk/Dolk/Cept1/Cds2	25
GO:0051651	GO:0051651	maintenance of location in cell	18/770	216/23355	0.000310189	0.00519594	0,004006577	Slc8a1/Itpr1/Akap9/Insig1/Slc30a4/Akap6/Ank2/Tgfb2/Ank3/Vps13c/Ccdc88a/Tapt1/Psen1/Gaa/Thy1/Asph/Itgav/Kdelr2	18
GO:0048705	GO:0048705	skeletal system morphogenesis	20/770	254/23355	0.00031208	0.00519755	0,004007821	Mmp16/Hhip/Ext1/Ankrd11/Insig1/Zmpste24/Schip1/Glg1/Tgfb2/Trip11/Hspg2/Por/Mthfd1l/Csgalnact1/Acan/Acvr2b/Psen1/Nipbl/Nppc/Nog	20
GO:0014829	GO:0014829	vascular associated smooth muscle contraction	6/770	29/23355	0.000312525	0.00519755	0,004007821	Slc8a1/Chrm3/Atp2b1/Dock5/Dock4/Zdhhc21	6
GO:0019227	GO:0019227	neuronal action potential propagation	4/770	11/23355	0.000321443	0.00527386	0,004066663	Ntrk3/Scn1a/Nrcam/Ntrk2	4
GO:0098664	GO:0098664	G protein-coupled serotonin receptor signaling pathway	4/770	11/23355	0.000321443	0.00527386	0,004066663	Htr1f/Htr5a/Htr1a/Htr1b	4
GO:0098870	GO:0098870	action potential propagation	4/770	11/23355	0.000321443	0.00527386	0,004066663	Ntrk3/Scn1a/Nrcam/Ntrk2	4
GO:0033500	GO:0033500	carbohydrate homeostasis	21/770	274/23355	0.00032166	0.00527386	0,004066663	Hmgcr/Epha5/Ptprn2/Met/Adra2a/Nrxn1/Lrp1/Bace2/Cacna1a/Adcy8/Csmd1/Ccdc186/Insr/Klf15/Dmxl2/Cftr/Stxbp5l/Gpr27/Gpr21/Vgf/Ankrd26	21
GO:0035264	GO:0035264	multicellular organism growth	18/770	217/23355	0.000328087	0.00536029	0,004133307	Ankrd11/Slitrk1/Atrx/Zmpste24/Slc12a2/App/Atrn/Gpr21/Atp8a2/Gpd2/Cdkn1c/Nipbl/Npy1r/Ankrd26/Nppc/Slc4a10/Atm/Rai1	18
GO:0001933	GO:0001933	negative regulation of protein phosphorylation	25/770	355/23355	0.000333788	0.0054343	0,004190375	Slc8a1/Hmgcr/Ntrk3/Met/Ppp1r15b/Deptor/Insr/Lrrk2/Myadm/Mical1/Trib3/Chrna7/Psen1/Ppia/Slit2/Cdkn1c/Dusp6/Psen2/Thy1/Prkdc/Nog/Dusp4/Apc/Prkca/Paqr3	25
GO:0051592	GO:0051592	response to calcium ion	13/770	129/23355	0.000344516	0.00556988	0,00429492	Nlgn1/Nrxn1/Adcy8/App/Syt10/Syt5/Hcn1/Kcnma1/Alg2/Junb/Asph/Adam9/Syt1	13
GO:0060048	GO:0060048	cardiac muscle contraction	13/770	129/23355	0.000344516	0.00556988	0,00429492	Slc8a1/Met/Akap6/Scn1a/Ank2/Cacna2d1/Dsc2/Kcnn2/Sgcd/Gaa/Atp2a2/Psen2/Adra1a	13
GO:0042220	GO:0042220	response to cocaine	7/770	41/23355	0.000348349	0.00561229	0,004327622	Kalrn/Adgrl3/Htr1b/Grm2/Pgr/Homer2/Tacr3	7
GO:0008306	GO:0008306	associative learning	12/770	113/23355	0.000356245	0.00569992	0,004395198	Slc7a11/Hmgcr/Grin2b/Deaf1/Csmd1/App/Grm7/Pgrmc1/Chrna7/Cck/Nog/Nts	12
GO:0035967	GO:0035967	cellular response to topologically incorrect protein	12/770	113/23355	0.000356245	0.00569992	0,004395198	Hspa13/Uggt2/Eif2ak3/Tmtc4/Clgn/Canx/Herpud1/Dnajb14/Tmem33/Rhbdd1/Amfr/Derl2	12
GO:0016051	GO:0016051	carbohydrate biosynthetic process	17/770	200/23355	0.000358384	0.00571443	0,004406388	Has3/Chst15/Ext1/Soga1/Ranbp2/Sorbs1/Insr/B3galnt1/Cltc/Csgalnact1/B3galt2/St6galnac5/Gpd2/Ndst3/Hs2st1/Ndst4/Fut9	17
GO:0002790	GO:0002790	peptide secretion	29/770	441/23355	0.000365377	0.00577687	0,004454535	Hmgcr/Acsl4/Cyp51/Epha5/Kalrn/Ptprn2/Pclo/Dio2/Adra2a/Nrxn1/Mia3/Ptger3/Lrp1/Mia2/Lyst/Adcy8/Ccdc186/Slc12a2/Tgfb2/Myh10/Sel1l/Cftr/Stxbp5l/Gpr27/Acvr2b/Ppia/Cd200/Vgf/Adam9	29
GO:0043090	GO:0043090	amino acid import	8/770	54/23355	0.000366035	0.00577687	0,004454535	Slc7a11/Slc6a9/Slc3a2/Slc1a4/Slc1a5/Slc17a7/Slc7a1/Psen1	8
GO:0051955	GO:0051955	regulation of amino acid transport	8/770	54/23355	0.000366035	0.00577687	0,004454535	Grin2b/Slc12a2/Grm7/Htr1a/Htr1b/Grm2/Psen1/Cck	8
GO:0016485	GO:0016485	protein processing	19/770	238/23355	0.000367813	0.00578526	0,004461005	Mmp16/Dync2h1/Atp6ap2/Pcsk1/Zmpste24/Lrrk2/Glg1/Cpd/Adamts3/Dhcr24/Pcsk5/Psen1/Pcsk4/Ccbe1/Rhbdd1/Psen2/Asph/Adam9/Pcsk1n	19
GO:0018105	GO:0018105	peptidyl-serine phosphorylation	24/770	337/23355	0.000370323	0.00580506	0,00447627	Ntrk3/Akap9/Met/Nrxn1/Ramp3/Eif2ak3/App/Tenm1/Lrrk2/Lmtk2/Ntrk2/Smg1/Atp2b4/Pikfyve/Chrna7/Tfrc/Tnks/Prkdc/Prkca/Rock2/Taf1/Hax1/Atm/Paqr3	24
GO:0071692	GO:0071692	protein localization to extracellular region	27/770	400/23355	0.000384204	0.00600238	0,004628426	Hmgcr/Acsl4/Cyp51/Epha5/Ptprn2/Pclo/Adra2a/Nrxn1/Mia3/Ptger3/Lrp1/Mia2/Lyst/Adcy8/Ccdc186/Slc12a2/Tgfb2/Myh10/Sel1l/Cftr/Stxbp5l/Gpr27/Acvr2b/Ppia/Cd200/Vgf/Adam9	27
GO:0043271	GO:0043271	negative regulation of ion transport	25/770	359/23355	0.000394308	0.00612429	0,004722431	Hmgcr/Acsl4/Hecw2/Cyp51/Kalrn/Slc6a9/Adra2a/Ptger3/Insig1/Grm7/Lrrk2/Htr1a/Srebf2/Tgfb2/Ank3/Htr1b/Stxbp5l/Ace/Lmbrd1/Hecw1/Cd200/Gpm6b/Prkca/Itgav/Derl2	25
GO:0045986	GO:0045986	negative regulation of smooth muscle contraction	5/770	20/23355	0.000394647	0.00612429	0,004722431	Adra2a/Dock5/Dock4/Calca/Kcnma1	5
GO:0009409	GO:0009409	response to cold	7/770	42/23355	0.000406257	0.00626257	0,004829056	Cdh8/Dio2/Eif2ak3/Nfe2l1/Chrna7/Vgf/Pcsk1n	7
GO:0030501	GO:0030501	positive regulation of bone mineralization	7/770	42/23355	0.000406257	0.00626257	0,004829056	Slc8a1/Atp2b1/Acvr2a/Mia3/Bmpr2/Acvr2b/Gpm6b	7
GO:0045732	GO:0045732	positive regulation of protein catabolic process	18/770	221/23355	0.000408952	0.00628323	0,004844988	Lpcat1/Hecw2/Adra2a/Lrp1/App/Lrrk2/Herpud1/Trib3/Psen1/Hecw1/Rnft1/Rhbdd1/Psen2/Tmtc3/Adam9/Ier3/Apc/Taf1	18
GO:0015718	GO:0015718	monocarboxylic acid transport	16/770	184/23355	0.000410719	0.00628956	0,004849871	Slc7a11/Acsl4/Slc16a7/Grin2b/Slc1a4/Slc12a2/Slc1a5/Slc17a7/Grm7/Ntrk2/Grm2/Ace/Slco3a1/Lrrc8c/Psen1/Cck	16
GO:0061001	GO:0061001	regulation of dendritic spine morphogenesis	8/770	55/23355	0.000416129	0.00633062	0,004881525	Kalrn/Nlgn1/Ppp1r9a/Epha4/Lrrk2/Zdhhc15/Tanc2/Ppfia2	8
GO:1902475	GO:1902475	L-alpha-amino acid transmembrane transport	8/770	55/23355	0.000416129	0.00633062	0,004881525	Slc7a11/Slc38a1/Slc6a9/Slc3a2/Slc1a4/Slc1a5/Slc7a1/Psen1	8
GO:0051924	GO:0051924	regulation of calcium ion transport	21/770	280/23355	0.000429092	0.00650649	0,005017144	Slc8a1/Itpr1/Atp2b1/Ptger3/Akap6/Ramp3/Cacna1a/Ank2/Tspan13/Tgfb2/Cacna2d1/Atp2b2/Rgs9/Ace/Saraf/Psen2/Thy1/Asph/Homer2/Trpc4/Mchr1	21
GO:0002026	GO:0002026	regulation of the force of heart contraction	6/770	31/23355	0.000457997	0.00692134	0,005337029	Slc8a1/Atp2b4/Gaa/Atp2a2/Prkca/Adra1a	6
GO:0018209	GO:0018209	peptidyl-serine modification	25/770	363/23355	0.000464273	0.00692134	0,005337029	Ntrk3/Akap9/Met/Nrxn1/Ramp3/Eif2ak3/App/Tenm1/Lrrk2/Lmtk2/Ntrk2/Smg1/Atp2b4/Pikfyve/Spock2/Chrna7/Tfrc/Tnks/Prkdc/Prkca/Rock2/Taf1/Hax1/Atm/Paqr3	25
GO:0014832	GO:0014832	urinary bladder smooth muscle contraction	4/770	12/23355	0.000469609	0.00692134	0,005337029	Ptger3/P2rx2/Atp2b4/Kcnma1	4
GO:0016188	GO:0016188	synaptic vesicle maturation	4/770	12/23355	0.000469609	0.00692134	0,005337029	Clcn3/Unc13c/Slc17a7/Zdhhc15	4
GO:0061448	GO:0061448	connective tissue development	21/770	282/23355	0.000471267	0.00692134	0,005337029	4932438A13Rik/Lnpk/Ext1/Adamts12/Mia3/Zmpste24/Itgb8/Eif2ak3/Glg1/Tgfb2/Trip11/Hspg2/Por/Csgalnact1/Bmpr2/Acan/Tapt1/Frzb/Nppc/Nog/Prkca	21
GO:0021955	GO:0021955	central nervous system neuron axonogenesis	7/770	43/23355	0.000471606	0.00692134	0,005337029	Cdh11/Epha4/Dcc/B4galt6/Slit2/Prkca/Arhgef28	7
GO:0043039	GO:0043039	tRNA aminoacylation	7/770	43/23355	0.000471606	0.00692134	0,005337029	Eprs/Tars/Cars/Aars/Lars/Iars/Nars	7
GO:0035176	GO:0035176	social behavior	8/770	56/23355	0.000471651	0.00692134	0,005337029	Kalrn/Ext1/Nrxn1/Gabrb3/Ptchd1/Pcm1/Nrxn2/Slc6a4	8
GO:0086001	GO:0086001	cardiac muscle cell action potential	8/770	56/23355	0.000471651	0.00692134	0,005337029	Cxadr/Scn1a/Ank2/Cacna2d1/Ank3/Dsc2/Kcnn2/Atp2a2	8
GO:0071868	GO:0071868	cellular response to monoamine stimulus	9/770	70/23355	0.000472859	0.00692134	0,005337029	Akap6/Htr1f/App/Htr5a/Lrrk2/Htr1a/Htr1b/Rgs9/Atp2b4	9
GO:0071870	GO:0071870	cellular response to catecholamine stimulus	9/770	70/23355	0.000472859	0.00692134	0,005337029	Akap6/Htr1f/App/Htr5a/Lrrk2/Htr1a/Htr1b/Rgs9/Atp2b4	9
GO:0071900	GO:0071900	regulation of protein serine/threonine kinase activity	28/770	427/23355	0.0004789	0.00698772	0,005388218	Slc8a1/Hmgcr/Ntrk3/Met/Adra2a/Nrxn1/Slc8a2/Akap6/Grm5/App/Epha4/Tenm1/Insr/Kitl/Lrrk2/Rapgef2/Atp2b4/Trib3/Chrna7/Psen1/Ppia/Cdkn1c/Dusp6/Thy1/Dusp4/Apc/Prkca/Paqr3	28
GO:0007626	GO:0007626	locomotory behavior	20/770	263/23355	0.000488405	0.00710407	0,005477931	Gpr88/Aldh1a3/Clcn3/Kalrn/Adgrl3/Cacna1a/Zmpste24/Adcy8/Grm5/Scn1a/App/Epha4/Lrrk2/Atp2b2/Kcnma1/Glrb/Npy1r/Dscam/Gaa/Slc4a10	20
GO:0032368	GO:0032368	regulation of lipid transport	15/770	169/23355	0.000496073	0.00719306	0,005546556	Acsl4/Grin2b/Atp8a1/Eprs/Lrp1/Slc12a2/Tmem30a/Grm7/Srebf2/Atp8a2/Grm2/Psen1/Cck/Itgav/Ttc39b	15
GO:1905039	GO:1905039	carboxylic acid transmembrane transport	13/770	134/23355	0.00049804	0.00719908	0,005551199	Slc7a11/Slc16a7/Slc38a1/Slc6a9/Slc3a2/Slc38a2/Slc1a4/Slc1a5/Slc38a7/Slc7a1/Lrrc8c/Slc19a1/Psen1	13
GO:0048791	GO:0048791	calcium ion-regulated exocytosis of neurotransmitter	5/770	21/23355	0.000504002	0.00721781	0,00556564	Unc13c/Cacna1a/Syt5/Atp2a2/Syt1	5
GO:0050650	GO:0050650	chondroitin sulfate proteoglycan biosynthetic process	5/770	21/23355	0.000504002	0.00721781	0,00556564	Csgalnact1/Chpf/Chsy3/Csgalnact2/Xylt1	5
GO:0051481	GO:0051481	negative regulation of cytosolic calcium ion concentration	5/770	21/23355	0.000504002	0.00721781	0,00556564	Slc8a1/Atp2b1/Lrp1/Npy1r/Il6st	5
GO:0071867	GO:0071867	response to monoamine	9/770	71/23355	0.000525918	0.00748545	0,005772019	Akap6/Htr1f/App/Htr5a/Lrrk2/Htr1a/Htr1b/Rgs9/Atp2b4	9
GO:0071869	GO:0071869	response to catecholamine	9/770	71/23355	0.000525918	0.00748545	0,005772019	Akap6/Htr1f/App/Htr5a/Lrrk2/Htr1a/Htr1b/Rgs9/Atp2b4	9
GO:0050435	GO:0050435	amyloid-beta metabolic process	8/770	57/23355	0.00053303	0.00756349	0,005832189	Bace2/Epha4/Ntrk2/Ace/Chrna7/Psen1/Psen2/Rock2	8
GO:1903825	GO:1903825	organic acid transmembrane transport	13/770	135/23355	0.000534842	0.00756605	0,005834167	Slc7a11/Slc16a7/Slc38a1/Slc6a9/Slc3a2/Slc38a2/Slc1a4/Slc1a5/Slc38a7/Slc7a1/Lrrc8c/Slc19a1/Psen1	13
GO:0032412	GO:0032412	regulation of ion transmembrane transporter activity	20/770	265/23355	0.000537656	0.00758274	0,005847038	Hecw2/Akap9/Chrm3/Nlgn1/Slc6a9/Nrxn1/Akap6/Cacna1a/Grm5/App/Ank2/Cacna2d1/Lrrc55/Ank3/Cftr/Rgs9/Hcn1/Hecw1/Asph/Prkca	20
GO:0050772	GO:0050772	positive regulation of axonogenesis	11/770	102/23355	0.000543612	0.00761779	0,005874066	Nrp1/Ntrk3/Lrp1/Slitrk1/Robo2/Golga4/Metrn/Ntrk2/Bmpr2/Plxna1/Dscam	11
GO:0015804	GO:0015804	neutral amino acid transport	7/770	44/23355	0.000545066	0.00761779	0,005874066	Slc38a1/Slc6a9/Slc3a2/Slc38a2/Slc1a4/Slc1a5/Nfe2l1	7
GO:0043038	GO:0043038	amino acid activation	7/770	44/23355	0.000545066	0.00761779	0,005874066	Eprs/Tars/Cars/Aars/Lars/Iars/Nars	7
GO:0051260	GO:0051260	protein homooligomerization	15/770	171/23355	0.000561441	0.00781804	0,006028475	Aldh1a3/Acaca/Adcy8/Slc1a5/App/Kcna4/Kcnb2/Kcng3/Kctd16/Kcnv1/Kcnj12/Hcn1/Shmt2/Kcnf1/Glra3	15
GO:0045216	GO:0045216	cell-cell junction organization	17/770	208/23355	0.000562764	0.00781804	0,006028475	Cxadr/Cdh8/Cdh12/Ext1/Cdh11/Svep1/Cdh18/Epha4/Cdh6/Tgfb2/Cdh10/Ace/Cdh20/Lsr/Cdh7/Prkca/Rock2	17
GO:0006986	GO:0006986	response to unfolded protein	12/770	119/23355	0.000571935	0.00792172	0,006108426	Hspa13/Edem3/Eif2ak3/Tmtc4/Clgn/Erp44/Canx/Herpud1/Tmem33/Rhbdd1/Amfr/Derl2	12
GO:0034764	GO:0034764	positive regulation of transmembrane transport	19/770	247/23355	0.000581485	0.00800621	0,006173571	Akap9/Met/Slc6a9/Akap6/Ramp3/Sorbs1/Ank2/Insr/Cacna2d1/Lrrc55/Ank3/Klf15/Cftr/Rgs9/Dpp6/Hcn1/Psen1/Thy1/Asph	19
GO:0034767	GO:0034767	positive regulation of ion transmembrane transport	19/770	247/23355	0.000581485	0.00800621	0,006173571	Akap9/Met/Slc6a9/Akap6/Ramp3/Sorbs1/Ank2/Insr/Cacna2d1/Lrrc55/Ank3/Klf15/Cftr/Rgs9/Dpp6/Hcn1/Psen1/Thy1/Asph	19
GO:0007193	GO:0007193	adenylate cyclase-inhibiting G protein-coupled receptor signaling pathway	9/770	72/23355	0.00058376	0.00801375	0,006179386	Chrm3/Adra2a/Htr1f/App/Htr5a/Grm7/Htr1a/Htr1b/Grm8	9
GO:0032409	GO:0032409	regulation of transporter activity	21/770	287/23355	0.00059284	0.00811439	0,006256991	Hecw2/Akap9/Chrm3/Nlgn1/Slc6a9/Nrxn1/Akap6/Cacna1a/Grm5/App/Ank2/Insr/Cacna2d1/Lrrc55/Ank3/Cftr/Rgs9/Hcn1/Hecw1/Asph/Prkca	21
GO:0008217	GO:0008217	regulation of blood pressure	17/770	210/23355	0.000627268	0.0085113	0,006563045	Lnpep/Chrm3/Atp2b1/Ext1/Atp6ap2/Calca/P2rx2/Trhde/Bmpr2/Ace/Chrna7/Npy1r/Ier3/Tacr3/Adra1a/Scpep1/Postn	17
GO:0035265	GO:0035265	organ growth	17/770	210/23355	0.000627268	0.0085113	0,006563045	Cxadr/Prlr/Fdps/Ext1/Akap6/Tenm4/Zmpste24/Tgfb2/Por/Acvr2b/Dusp6/Ankrd26/Nppc/Nog/Apc/Adra1a/Slc6a4	17
GO:0006509	GO:0006509	membrane protein ectodomain proteolysis	7/770	45/23355	0.000627341	0.0085113	0,006563045	Adra2a/Bace2/App/Sppl2a/Psen1/Psen2/Adam9	7
GO:0001976	GO:0001976	nervous system process involved in regulation of systemic arterial blood pressure	5/770	22/23355	0.000634659	0.00856052	0,006600999	Chrm3/Calca/P2rx2/Chrna7/Adra1a	5
GO:0140448	GO:0140448	signaling receptor ligand precursor processing	5/770	22/23355	0.000634659	0.00856052	0,006600999	Atp6ap2/Pcsk1/Pcsk5/Pcsk4/Pcsk1n	5
GO:1905898	GO:1905898	positive regulation of response to endoplasmic reticulum stress	6/770	33/23355	0.00065143	0.00876126	0,006755788	Eif2ak3/App/Serinc3/Herpud1/Tmem33/Rnft1	6
GO:0072330	GO:0072330	monocarboxylic acid biosynthetic process	16/770	192/23355	0.000655408	0.00878384	0,006773202	Aldh1a3/Fasn/Acaca/Acsl3/Insig1/Elovl6/Elovl4/Scd2/Lpgat1/Stard4/Gatm/Trib3/Fads6/Slc27a2/Elovl5/Degs1	16
GO:0010565	GO:0010565	regulation of cellular ketone metabolic process	13/770	138/23355	0.000659334	0.00878384	0,006773202	Slc7a11/Acsl4/Insig1/Eif2ak3/Lpgat1/Nfe2l1/Stard4/Atp2b4/Trib3/Kcnma1/Ankrd26/Apc/Elovl5	13
GO:0007210	GO:0007210	serotonin receptor signaling pathway	4/770	13/23355	0.000660681	0.00878384	0,006773202	Htr1f/Htr5a/Htr1a/Htr1b	4
GO:0097688	GO:0097688	glutamate receptor clustering	4/770	13/23355	0.000660681	0.00878384	0,006773202	Slc7a11/Nlgn1/Lrrtm4/Glra3	4
GO:0007528	GO:0007528	neuromuscular junction development	8/770	59/23355	0.000675169	0.00889996	0,00686274	Kalrn/Unc13c/Sorbs1/App/Lrrk2/P2rx2/Ntrk2/Ppfibp2	8
GO:0042596	GO:0042596	fear response	8/770	59/23355	0.000675169	0.00889996	0,00686274	Grin2b/Kalrn/Deaf1/Ext1/Adra2a/Grm7/Htr1a/Cck	8
GO:0051703	GO:0051703	biological process involved in intraspecies interaction between organisms	8/770	59/23355	0.000675169	0.00889996	0,00686274	Kalrn/Ext1/Nrxn1/Gabrb3/Ptchd1/Pcm1/Nrxn2/Slc6a4	8
GO:0044272	GO:0044272	sulfur compound biosynthetic process	10/770	89/23355	0.000695173	0.00909158	0,007010503	Slc7a11/Acsl4/Ext1/Eif2ak3/Mthfr/Csgalnact1/Chpf/Chsy3/Csgalnact2/Xylt1	10
GO:0046683	GO:0046683	response to organophosphorus	10/770	89/23355	0.000695173	0.00909158	0,007010503	Slc8a1/Itpr1/Akap6/Rapgef2/P2rx2/Cftr/Hcn1/Asph/Taf1/Slc6a4	10
GO:0014074	GO:0014074	response to purine-containing compound	11/770	105/23355	0.000695585	0.00909158	0,007010503	Slc8a1/Itpr1/Hmgcs1/Akap6/Rapgef2/P2rx2/Cftr/Hcn1/Asph/Taf1/Slc6a4	11
GO:0010959	GO:0010959	regulation of metal ion transport	21/770	291/23355	0.000708846	0.0092389	0,007124096	Slc8a1/Itpr1/Atp2b1/Ptger3/Akap6/Ramp3/Cacna1a/Ank2/Tspan13/Tgfb2/Cacna2d1/Atp2b2/Rgs9/Ace/Saraf/Psen2/Thy1/Asph/Homer2/Trpc4/Mchr1	21
GO:0060997	GO:0060997	dendritic spine morphogenesis	9/770	74/23355	0.000715088	0.00929415	0,007166697	Epha5/Kalrn/Nlgn1/Ppp1r9a/Epha4/Lrrk2/Zdhhc15/Tanc2/Ppfia2	9
GO:0060323	GO:0060323	head morphogenesis	7/770	46/23355	0.000719167	0.00932104	0,007187439	Atp6ap2/Ankrd11/Schip1/Tgfb2/Nipbl/Asph/Nog	7
GO:0045860	GO:0045860	positive regulation of protein kinase activity	28/770	439/23355	0.000736507	0.0095192	0,007340234	Prlr/Vldlr/Ntrk3/Met/Adra2a/Nrxn1/Slc8a2/Akap6/Adcy8/Ppp1r9a/Grm5/App/Epha4/Tenm1/Insr/Kitl/Lrrk2/Tgfb2/Rapgef2/Acvr2b/Ace/Atp2b4/Ccdc88a/Chrna7/Psen1/Ppia/Adam9/Adra1a	28
GO:0032890	GO:0032890	regulation of organic acid transport	10/770	90/23355	0.000759409	0.00978794	0,007547457	Acsl4/Grin2b/Eprs/Slc12a2/Grm7/Htr1a/Htr1b/Grm2/Psen1/Cck	10
GO:1905475	GO:1905475	regulation of protein localization to membrane	16/770	195/23355	0.000774859	0.0099594	0,007679674	Slc7a11/Kalrn/Nrxn1/Acsl3/Lrp1/Ramp3/Sorbs1/Pgrmc1/Epha3/Ank3/Cltc/Itga3/Sptbn1/Atp2b4/Dpp6/Dpp10	16
GO:0006790	GO:0006790	sulfur compound metabolic process	21/770	294/23355	0.000808278	0.0103603	0,007988771	Fasn/Slc7a11/Acsl4/Ext1/Acaca/Acsl3/Hmgcs1/Cacna1a/Eif2ak3/Dsel/Mthfr/Nfe2l1/Csgalnact1/Mical1/Chpf/Chsy3/Csgalnact2/Spock2/Hs2st1/Mvk/Xylt1	21
GO:0050974	GO:0050974	detection of mechanical stimulus involved in sensory perception	7/770	47/23355	0.000821309	0.0104694	0,008072962	Grin2b/Slc12a2/Scn1a/Pdzd7/Atp2b2/Kcnk4/Grm8	7
GO:0089718	GO:0089718	amino acid import across plasma membrane	7/770	47/23355	0.000821309	0.0104694	0,008072962	Slc7a11/Slc6a9/Slc3a2/Slc1a4/Slc1a5/Slc7a1/Psen1	7
GO:0034620	GO:0034620	cellular response to unfolded protein	10/770	91/23355	0.00082845	0.0104741	0,008076588	Hspa13/Eif2ak3/Tmtc4/Clgn/Canx/Herpud1/Tmem33/Rhbdd1/Amfr/Derl2	10
GO:0040014	GO:0040014	regulation of multicellular organism growth	10/770	91/23355	0.00082845	0.0104741	0,008076588	Zmpste24/App/Atrn/Gpr21/Atp8a2/Nipbl/Npy1r/Ankrd26/Nppc/Rai1	10
GO:0048814	GO:0048814	regulation of dendrite morphogenesis	10/770	91/23355	0.00082845	0.0104741	0,008076588	Il1rapl1/Hecw2/Kalrn/Ptprd/Met/Epha4/Rapgef2/Hecw1/Kndc1/Ptprf	10
GO:0009247	GO:0009247	glycolipid biosynthetic process	8/770	61/23355	0.000846366	0.0106427	0,008206531	Pgap1/St8sia3/B4galt6/B3galt2/St6galnac5/Pigg/Pigk/St8sia4	8
GO:0015807	GO:0015807	L-amino acid transport	8/770	61/23355	0.000846366	0.0106427	0,008206531	Slc7a11/Slc3a2/Slc38a2/Slc1a4/Slc1a5/Slc17a7/Slc7a1/Psen1	8
GO:0031589	GO:0031589	cell-substrate adhesion	24/770	358/23355	0.000870664	0.0109186	0,008419307	Hsd17b12/Nrp1/Edil3/Macf1/Adamts12/Lrp1/Itgb8/Dock5/Ntng1/Sorbs1/Atrn/Itga8/Epha3/Nexmif/Myadm/Itga3/Pcsk5/Spock2/Gpm6b/Peak1/Thy1/Adam9/Itgav/Postn	24
GO:0022898	GO:0022898	regulation of transmembrane transporter activity	20/770	276/23355	0.000892874	0.0111669	0,008610804	Hecw2/Akap9/Chrm3/Nlgn1/Slc6a9/Nrxn1/Akap6/Cacna1a/Grm5/App/Ank2/Cacna2d1/Lrrc55/Ank3/Cftr/Rgs9/Hcn1/Hecw1/Asph/Prkca	20
GO:1905906	GO:1905906	regulation of amyloid fibril formation	4/770	14/23355	0.000900923	0.0111953	0,008632656	App/Hspg2/Chrna7/Psen1	4
GO:0021884	GO:0021884	forebrain neuron development	6/770	35/23355	0.000902755	0.0111953	0,008632656	Nrp1/Robo2/Sema3a/Rapgef2/Slit2/Slc4a10	6
GO:0150076	GO:0150076	neuroinflammatory response	6/770	35/23355	0.000902755	0.0111953	0,008632656	Adcy8/Lrrk2/Adcy1/Cd200/Psen2/Atm	6
GO:0019216	GO:0019216	regulation of lipid metabolic process	24/770	359/23355	0.000904791	0.0111953	0,008632656	Acsl4/Lpcat1/Fdps/Adra2a/Acsl3/Insig1/Zmpste24/Sorbs1/Eif2ak3/App/Srebf2/Por/Lpgat1/Nfe2l1/Stard4/Samd8/Trib3/Kcnma1/Eef1a2/Armc5/Lsr/Ankrd26/Elovl5/Ttc39b	24
GO:0048706	GO:0048706	embryonic skeletal system development	13/770	143/23355	0.000920869	0.0113639	0,008762697	Mmp16/Deaf1/Acvr2a/Ext1/Hsd17b7/Tgfb2/Hspg2/Mthfd1l/Pcsk5/Tapt1/Nipbl/Nog/Xylt1	13
GO:0070839	GO:0070839	metal ion export	7/770	48/23355	0.000934566	0.0115024	0,008869444	Slc8a1/Atp2b1/Kcnt2/Slc8a2/Atp2b3/Rgs9/Atp2b4	7
GO:0010171	GO:0010171	body morphogenesis	8/770	62/23355	0.000944141	0.0115285	0,008889573	Atp6ap2/Ankrd11/Schip1/Tgfb2/Grem2/Nipbl/Asph/Nog	8
GO:0014911	GO:0014911	positive regulation of smooth muscle cell migration	8/770	62/23355	0.000944141	0.0115285	0,008889573	Lrp1/Dock5/Dock4/Adamts1/Pcsk5/Pgr/Il6st/Postn	8
GO:0031102	GO:0031102	neuron projection regeneration	8/770	62/23355	0.000944141	0.0115285	0,008889573	Ntrk3/D130043K22Rik/Lrp1/Epha4/Rtn4rl1/Ptprf/Thy1/Xylt1	8
GO:0061097	GO:0061097	regulation of protein tyrosine kinase activity	9/770	77/23355	0.00095638	0.0116473	0,008981175	Adra2a/Grm5/App/Epha4/Ace/Psen1/Psen2/Thy1/Adra1a	9
GO:0032148	GO:0032148	activation of protein kinase B activity	5/770	24/23355	0.000969958	0.0117817	0,009084834	Ntrk3/Adra2a/Insr/Ccdc88a/Ppia	5
GO:0007044	GO:0007044	cell-substrate junction assembly	10/770	93/23355	0.000982035	0.0118663	0,00915005	Nrp1/Macf1/Dst/Lrp1/Sorbs1/Epha3/Gpm6b/Peak1/Thy1/Itgav	10
GO:0035773	GO:0035773	insulin secretion involved in cellular response to glucose stimulus	10/770	93/23355	0.000982035	0.0118663	0,00915005	Hmgcr/Epha5/Ptprn2/Adra2a/Nrxn1/Lrp1/Adcy8/Ccdc186/Cftr/Gpr27	10
GO:0003158	GO:0003158	endothelium development	12/770	127/23355	0.00102133	0.012309	0,009491466	Fasn/Met/Adamts12/Akap11/Rapgef2/Col24a1/Myadm/Bmpr2/Acvr2b/Pbrm1/Zdhhc21/Rock2	12
GO:0015908	GO:0015908	fatty acid transport	13/770	145/23355	0.0010474	0.0125906	0,009708549	Slc7a11/Acsl4/Grin2b/Eprs/Acsl3/Slc17a7/Grm7/Ntrk2/Grm2/Ace/Psen1/Cck/Slc27a2	13
GO:0060350	GO:0060350	endochondral bone morphogenesis	8/770	63/23355	0.00105075	0.0125981	0,009714373	Mmp16/Ext1/Zmpste24/Trip11/Hspg2/Por/Csgalnact1/Nppc	8
GO:0071320	GO:0071320	cellular response to cAMP	6/770	36/23355	0.00105346	0.0125981	0,009714373	Slc8a1/Itpr1/Akap6/Rapgef2/Cftr/Hcn1	6
GO:0001503	GO:0001503	ossification	26/770	406/23355	0.00105765	0.0126085	0,009722386	Slc8a1/Mmp16/Atp2b1/Acvr2a/Suco/Ext1/Mia3/Lgr4/Fat4/Zmpste24/Eif2ak3/Crim1/Hspg2/Calca/Csgalnact1/Bmpr2/Acvr2b/Tapt1/Nipbl/Il6st/Gpm6b/Junb/Nppc/Nog/Apc/Xylt1	26
GO:0018198	GO:0018198	peptidyl-cysteine modification	7/770	49/23355	0.00105977	0.0126085	0,009722386	Zdhhc23/Zdhhc15/Ace/Atp2b4/Tmx3/Zdhhc9/Zdhhc21	7
GO:0060996	GO:0060996	dendritic spine development	12/770	128/23355	0.00109396	0.0129821	0,010010434	Acsl4/Epha5/Kalrn/Nlgn1/Ppp1r9a/Epha4/Lrrk2/Zdhhc15/Psen1/Slc9a6/Tanc2/Ppfia2	12
GO:0042326	GO:0042326	negative regulation of phosphorylation	26/770	408/23355	0.00113462	0.0134302	0,010356037	Slc8a1/Hmgcr/Ntrk3/Met/Ppp1r15b/Deptor/Insr/Lrrk2/Myadm/Mical1/Trib3/Chrna7/Psen1/Ppia/Slit2/Cdkn1c/Dusp6/Psen2/Thy1/Prkdc/Nog/Dusp4/Ier3/Apc/Prkca/Paqr3	26
GO:0048286	GO:0048286	lung alveolus development	8/770	64/23355	0.00116677	0.0137406	0,010595384	Slc7a11/Man2a1/Bmpr2/Ace/Man1a2/Pgr/Psen2/Tmtc3	8
GO:0061337	GO:0061337	cardiac conduction	8/770	64/23355	0.00116677	0.0137406	0,010595384	Slc8a1/Cxadr/Zmpste24/Ank2/Cacna2d1/Dsc2/Kcnn2/Slc4a3	8
GO:0033138	GO:0033138	positive regulation of peptidyl-serine phosphorylation	12/770	129/23355	0.00117083	0.0137535	0,010605314	Ntrk3/Akap9/Met/Nrxn1/Ramp3/App/Tenm1/Ntrk2/Atp2b4/Chrna7/Tfrc/Hax1	12
GO:0071880	GO:0071880	adenylate cyclase-activating adrenergic receptor signaling pathway	5/770	25/23355	0.00117985	0.0138245	0,010660078	Adra2a/Adcy9/Rapgef2/Atp2b4/Adra1a	5
GO:0010721	GO:0010721	negative regulation of cell development	16/770	203/23355	0.00118755	0.0138249	0,010660383	Nrp1/Ntrk3/D130043K22Rik/Sema3d/Sema3a/Rapgef2/Cftr/Hook3/Psen1/Frzb/Slit2/Pcm1/Thy1/Nppc/Nog/Postn	16
GO:0042445	GO:0042445	hormone metabolic process	16/770	203/23355	0.00118755	0.0138249	0,010660383	Aldh1a3/Rdh11/Dio2/Atp6ap2/Cacna1a/Pcsk1/Zmpste24/Hsd17b7/Schip1/Kcnj6/Por/Ace/Kcnma1/Pcsk5/Pcsk4/Pcsk1n	16
GO:0014848	GO:0014848	urinary tract smooth muscle contraction	4/770	15/23355	0.00119665	0.0138249	0,010660383	Ptger3/P2rx2/Atp2b4/Kcnma1	4
GO:0032933	GO:0032933	SREBP signaling pathway	4/770	15/23355	0.00119665	0.0138249	0,010660383	Insig1/Eif2ak3/Srebf2/Amfr	4
GO:1904862	GO:1904862	inhibitory synapse assembly	4/770	15/23355	0.00119665	0.0138249	0,010660383	Gabrb2/Gabrg2/Gabrb3/Gabra1	4
GO:0070169	GO:0070169	positive regulation of biomineral tissue development	7/770	50/23355	0.00119776	0.0138249	0,010660383	Slc8a1/Atp2b1/Acvr2a/Mia3/Bmpr2/Acvr2b/Gpm6b	7
GO:0033238	GO:0033238	regulation of cellular amine metabolic process	6/770	37/23355	0.00122274	0.0139742	0,010775486	Slc7a11/Htr1a/Atp2b4/Chrna7/Apc/Tacr3	6
GO:0048846	GO:0048846	axon extension involved in axon guidance	6/770	37/23355	0.00122274	0.0139742	0,010775486	Nrp1/Sema3d/Sema3a/Bmpr2/Slit2/Dscam	6
GO:0097242	GO:0097242	amyloid-beta clearance	6/770	37/23355	0.00122274	0.0139742	0,010775486	Hmgcr/Cyp51/Lrp1/App/Insr/Cltc	6
GO:1902284	GO:1902284	neuron projection extension involved in neuron projection guidance	6/770	37/23355	0.00122274	0.0139742	0,010775486	Nrp1/Sema3d/Sema3a/Bmpr2/Slit2/Dscam	6
GO:0043279	GO:0043279	response to alkaloid	9/770	80/23355	0.00125984	0.0143628	0,011075103	Slc8a1/Kalrn/Adgrl3/Adcy8/Htr1b/Grm2/Pgr/Homer2/Tacr3	9
GO:0045446	GO:0045446	endothelial cell differentiation	11/770	113/23355	0.00128111	0.0145695	0,011234479	Fasn/Met/Akap11/Rapgef2/Col24a1/Myadm/Bmpr2/Acvr2b/Pbrm1/Zdhhc21/Rock2	11
GO:0006941	GO:0006941	striated muscle contraction	14/770	167/23355	0.00131405	0.0149075	0,011495149	Slc8a1/Met/Akap6/Scn1a/Ank2/Cacna2d1/Dsc2/Atp8a2/Kcnn2/Sgcd/Gaa/Atp2a2/Psen2/Adra1a	14
GO:0110151	GO:0110151	positive regulation of biomineralization	7/770	51/23355	0.00134945	0.0152718	0,011776041	Slc8a1/Atp2b1/Acvr2a/Mia3/Bmpr2/Acvr2b/Gpm6b	7
GO:0006903	GO:0006903	vesicle targeting	6/770	38/23355	0.00141206	0.0157797	0,012167714	Pclo/Nlgn1/Trip11/Tbc1d23/Psen1/Tmed9	6
GO:0060351	GO:0060351	cartilage development involved in endochondral bone morphogenesis	6/770	38/23355	0.00141206	0.0157797	0,012167714	Ext1/Zmpste24/Trip11/Hspg2/Por/Nppc	6
GO:0001573	GO:0001573	ganglioside metabolic process	5/770	26/23355	0.00142154	0.0157797	0,012167714	Itgb8/St8sia3/B4galt6/St6galnac5/St8sia4	5
GO:0006688	GO:0006688	glycosphingolipid biosynthetic process	5/770	26/23355	0.00142154	0.0157797	0,012167714	St8sia3/B4galt6/B3galt2/St6galnac5/St8sia4	5
GO:0007205	GO:0007205	protein kinase C-activating G protein-coupled receptor signaling pathway	5/770	26/23355	0.00142154	0.0157797	0,012167714	Lrp1/Grm5/Dgki/Htr1b/Cck	5
GO:0060004	GO:0060004	reflex	5/770	26/23355	0.00142154	0.0157797	0,012167714	Aldh1a3/Cacna1a/Kcnma1/Glrb/Adra1a	5
GO:0070050	GO:0070050	neuron cellular homeostasis	5/770	26/23355	0.00142154	0.0157797	0,012167714	Clcn3/Slc8a2/Slc17a7/P2rx2/Psen2	5
GO:1900120	GO:1900120	regulation of receptor binding	5/770	26/23355	0.00142154	0.0157797	0,012167714	App/Grem2/Ptprf/Atp2a2/Nog	5
GO:0031623	GO:0031623	receptor internalization	12/770	132/23355	0.00142874	0.0158219	0,012200204	Ptger3/Ramp3/Lrrtm2/Gria2/Eps15/Atad1/App/Insr/Htr1b/Cltc/Lmbrd1/Tfrc	12
GO:0010770	GO:0010770	positive regulation of cell morphogenesis involved in differentiation	10/770	98/23355	0.00147004	0.0162405	0,012523006	Il1rapl1/Nrp1/Kalrn/Ptprd/Met/Dock5/Epha4/Myadm/Ptprf/Prkdc	10
GO:0001574	GO:0001574	ganglioside biosynthetic process	4/770	16/23355	0.00155418	0.017008	0,013114845	St8sia3/B4galt6/St6galnac5/St8sia4	4
GO:0035235	GO:0035235	ionotropic glutamate receptor signaling pathway	4/770	16/23355	0.00155418	0.017008	0,013114845	Grin2b/Kalrn/Gria2/App	4
GO:0048681	GO:0048681	negative regulation of axon regeneration	4/770	16/23355	0.00155418	0.017008	0,013114845	D130043K22Rik/Epha4/Rtn4rl1/Xylt1	4
GO:0071501	GO:0071501	cellular response to sterol depletion	4/770	16/23355	0.00155418	0.017008	0,013114845	Insig1/Eif2ak3/Srebf2/Amfr	4
GO:0010769	GO:0010769	regulation of cell morphogenesis involved in differentiation	11/770	116/23355	0.0015853	0.0172155	0,013274826	Il1rapl1/Nrp1/Kalrn/Ptprd/Met/Dock5/Epha4/Myadm/Ptprf/Prkdc/Postn	11
GO:0002027	GO:0002027	regulation of heart rate	10/770	99/23355	0.00158798	0.0172155	0,013274826	Slc8a1/Chrm3/Ank2/Sema3a/Cacna2d1/Calca/Dsc2/Chrna7/Tacr3/Adra1a	10
GO:0032092	GO:0032092	positive regulation of protein binding	10/770	99/23355	0.00158798	0.0172155	0,013274826	Lrp1/Eif2ak3/App/Lrrk2/Rapgef2/Ace/Trib3/Psen1/Amfr/Taf1	10
GO:0150115	GO:0150115	cell-substrate junction organization	10/770	99/23355	0.00158798	0.0172155	0,013274826	Nrp1/Macf1/Dst/Lrp1/Sorbs1/Epha3/Gpm6b/Peak1/Thy1/Itgav	10
GO:0048588	GO:0048588	developmental cell growth	19/770	269/23355	0.00159684	0.0172712	0,013317795	Nrp1/Ntrk3/Usp9x/Fdps/D130043K22Rik/Lrp1/Akap6/Sema3d/App/Sema3a/Golga4/Bmpr2/Plxna1/Slit2/Slc9a6/Dscam/Syt1/Adra1a/Postn	19
GO:0043583	GO:0043583	ear development	18/770	249/23355	0.00162148	0.0174718	0,013472492	Aldh1a3/Gabrb2/Plppr4/Insig1/Fat4/Epha4/Gabrb3/Itga8/Tgfb2/Fzd3/Trip11/Pdzd7/Atp2b2/Atp8a2/Kcnma1/Frzb/Nipbl/Nog	18
GO:0086065	GO:0086065	cell communication involved in cardiac conduction	6/770	39/23355	0.00162292	0.0174718	0,013472492	Slc8a1/Cxadr/Ank2/Cacna2d1/Dsc2/Kcnn2	6
GO:0019915	GO:0019915	lipid storage	9/770	83/23355	0.00163655	0.0174967	0,013491673	4932438A13Rik/Mest/Nrip1/Sqle/Srebf2/Stard4/Itgav/Ttc39b/Cds2	9
GO:0048041	GO:0048041	focal adhesion assembly	9/770	83/23355	0.00163655	0.0174967	0,013491673	Nrp1/Macf1/Lrp1/Sorbs1/Epha3/Gpm6b/Peak1/Thy1/Itgav	9
GO:0051899	GO:0051899	membrane depolarization	9/770	83/23355	0.00163655	0.0174967	0,013491673	Scn2a/Cacna1a/Scn1a/Lrrk2/Cacna2d1/Ank3/Hcn1/Scn3a/Cck	9
GO:0031103	GO:0031103	axon regeneration	7/770	53/23355	0.00169754	0.0180804	0,013941744	Ntrk3/D130043K22Rik/Lrp1/Epha4/Rtn4rl1/Ptprf/Xylt1	7
GO:0007009	GO:0007009	plasma membrane organization	11/770	117/23355	0.00169893	0.0180804	0,013941744	Xkr4/Xkr7/Fat4/Ank2/Tgfb2/Ank3/Myh10/Sptbn1/Atp2a2/Ano3/Degs1	11
GO:0050795	GO:0050795	regulation of behavior	10/770	100/23355	0.00171347	0.0181934	0,014028871	Nlgn1/Nrxn1/Ptger3/Insr/Htr1a/Htr1b/Cck/Ankrd26/Tacr3/Mchr1	10
GO:0043112	GO:0043112	receptor metabolic process	15/770	191/23355	0.0017283	0.018309	0,014117999	Ptger3/Ramp3/Lrrtm2/Gria2/Eps15/Atad1/App/Insr/Htr1b/Cltc/Lmtk2/Lmbrd1/Tfrc/Psen1/Psen2	15
GO:0046513	GO:0046513	ceramide biosynthetic process	8/770	68/23355	0.00173679	0.0183153	0,014122872	Samd8/St8sia3/B4galt6/B3galt2/St6galnac5/Cers1/St8sia4/Degs1	8
GO:0048168	GO:0048168	regulation of neuronal synaptic plasticity	8/770	68/23355	0.00173679	0.0183153	0,014122872	Grin2b/Kalrn/Slc8a2/Grm5/App/Kcnn2/Vgf/Slc4a10	8
GO:0007548	GO:0007548	sex differentiation	21/770	314/23355	0.00183196	0.019275	0,014862909	Akap9/Acvr2a/Nrip1/Lgr4/Atrx/Csmd1/Schip1/Adamts1/Insr/Kitl/Tex15/Sema3a/Tgfb2/Cftr/Lhfpl2/Dhcr24/Pgr/Nipbl/Vgf/Itgav/Atm	21
GO:0001881	GO:0001881	receptor recycling	6/770	40/23355	0.00185687	0.0193615	0,014929594	Ramp3/Gria2/Eps15/Lmtk2/Psen1/Psen2	6
GO:0060259	GO:0060259	regulation of feeding behavior	6/770	40/23355	0.00185687	0.0193615	0,014929594	Insr/Htr1a/Cck/Ankrd26/Tacr3/Mchr1	6
GO:0060325	GO:0060325	face morphogenesis	6/770	40/23355	0.00185687	0.0193615	0,014929594	Ankrd11/Schip1/Tgfb2/Nipbl/Asph/Nog	6
GO:0071634	GO:0071634	regulation of transforming growth factor beta production	6/770	40/23355	0.00185687	0.0193615	0,014929594	Met/Atp6ap2/Itgb8/Tgfb2/Cd200/Itgav	6
GO:2001222	GO:2001222	regulation of neuron migration	7/770	54/23355	0.00189585	0.0197236	0,015208821	Ntng1/Sema3a/Rapgef2/Nexmif/Unc5d/Nrg3/Nipbl	7
GO:0086003	GO:0086003	cardiac muscle cell contraction	8/770	69/23355	0.00190893	0.0198153	0,015279506	Akap6/Scn1a/Ank2/Cacna2d1/Dsc2/Kcnn2/Sgcd/Atp2a2	8
GO:0071241	GO:0071241	cellular response to inorganic substance	17/770	233/23355	0.00195537	0.0202521	0,015616345	Nlgn1/Nrxn1/Atrx/Adcy8/Slc12a2/Syt10/Glra2/Lrrk2/Gabrb3/Syt5/Ank3/Nfe2l1/Tfrc/Glra3/Junb/Asph/Syt1	17
GO:0001921	GO:0001921	positive regulation of receptor recycling	4/770	17/23355	0.00197977	0.0203233	0,015671286	Ramp3/Eps15/Psen1/Psen2	4
GO:0006491	GO:0006491	N-glycan processing	4/770	17/23355	0.00197977	0.0203233	0,015671286	Man2a1/St8sia3/Man1a2/St8sia4	4
GO:0006991	GO:0006991	response to sterol depletion	4/770	17/23355	0.00197977	0.0203233	0,015671286	Insig1/Eif2ak3/Srebf2/Amfr	4
GO:0098814	GO:0098814	spontaneous synaptic transmission	4/770	17/23355	0.00197977	0.0203233	0,015671286	Slc12a2/Ppp1r9a/App/Syt1	4
GO:0010738	GO:0010738	regulation of protein kinase A signaling	5/770	28/23355	0.00201146	0.0206031	0,015886973	Grin2b/Nrxn1/Akap6/Ramp3/Lrrk2	5
GO:0008361	GO:0008361	regulation of cell size	16/770	214/23355	0.00204647	0.0209155	0,016127872	Clcn3/Nrp1/Ntrk3/D130043K22Rik/Lrp1/Slc12a2/Deptor/Sema3d/Lars/Sema3a/Golga4/Atp2b2/Bmpr2/Kcnma1/Slit2/Dscam	16
GO:0060249	GO:0060249	anatomical structure homeostasis	26/770	426/23355	0.00207477	0.021158	0,01631493	Cxadr/Clcn3/Lpcat1/Ext1/Acaca/Cdhr1/Ankrd11/Slc8a2/Atrx/Slc12a2/Slc17a7/Tex15/P2rx2/Smg1/Cep290/Tfrc/Xrn1/Gaa/Tnks/Psen2/Prkdc/Homer2/Apc/Prkca/Itgav/Atm	26
GO:0032414	GO:0032414	positive regulation of ion transmembrane transporter activity	11/770	120/23355	0.0020803	0.021168	0,016322586	Akap9/Slc6a9/Akap6/Ank2/Cacna2d1/Lrrc55/Ank3/Cftr/Rgs9/Hcn1/Asph	11
GO:0048488	GO:0048488	synaptic vesicle endocytosis	8/770	70/23355	0.00209423	0.0212146	0,016358511	4932438A13Rik/Nlgn1/Slc17a7/Lrrk2/Syt5/Canx/Cltc/Syt1	8
GO:0140238	GO:0140238	presynaptic endocytosis	8/770	70/23355	0.00209423	0.0212146	0,016358511	4932438A13Rik/Nlgn1/Slc17a7/Lrrk2/Syt5/Canx/Cltc/Syt1	8
GO:0006664	GO:0006664	glycolipid metabolic process	9/770	86/23355	0.0020986	0.0212146	0,016358511	Pgap1/Itgb8/St8sia3/B4galt6/B3galt2/St6galnac5/Pigg/Pigk/St8sia4	9
GO:1900271	GO:1900271	regulation of long-term synaptic potentiation	7/770	55/23355	0.00211164	0.0213	0,016424381	Kalrn/Adcy8/Ppp1r9a/App/Epha4/Adcy1/Chrna7	7
GO:0016482	GO:0016482	cytosolic transport	13/770	157/23355	0.00214972	0.0216371	0,016684303	Eps15/Lrrk2/Kif1b/Cltc/Hook3/Tbc1d23/Lmtk2/Prepl/Pikfyve/Tmem87b/Tanc2/Dnajc13/Ppfia2	13
GO:0048675	GO:0048675	axon extension	12/770	139/23355	0.00221627	0.0222587	0,017163601	Nrp1/Ntrk3/Usp9x/D130043K22Rik/Lrp1/Sema3d/Sema3a/Golga4/Bmpr2/Slit2/Slc9a6/Dscam	12
GO:0060560	GO:0060560	developmental growth involved in morphogenesis	19/770	277/23355	0.0022273	0.0223211	0,017211772	Nrp1/Ntrk3/Usp9x/D130043K22Rik/Ext1/Lrp1/Slc12a2/Sema3d/App/Sema3a/Golga4/Bmpr2/Plxna1/Slit2/Slc9a6/Dscam/Tmtc3/Syt1/Postn	19
GO:1903509	GO:1903509	liposaccharide metabolic process	9/770	87/23355	0.00227381	0.0227381	0,017533294	Pgap1/Itgb8/St8sia3/B4galt6/B3galt2/St6galnac5/Pigg/Pigk/St8sia4	9
GO:0030968	GO:0030968	endoplasmic reticulum unfolded protein response	8/770	71/23355	0.00229338	0.0228824	0,017644606	Eif2ak3/Tmtc4/Clgn/Canx/Herpud1/Tmem33/Amfr/Derl2	8
GO:0055006	GO:0055006	cardiac cell development	10/770	104/23355	0.00229811	0.0228824	0,017644606	Slc8a1/Cxadr/Fdps/Met/Akap6/Zmpste24/Myh10/Sgcd/Pbrm1/Adra1a	10
GO:0043434	GO:0043434	response to peptide hormone	22/770	342/23355	0.00234566	0.0233059	0,017971144	Eprs/Atp2b1/Insig1/Soga1/Adcy8/Sorbs1/Insr/Vps13c/Klf15/Gatm/Gpr21/Trib3/Lmbrd1/Vgf/Nr4a1/Ptprf/Atp2a2/Ankrd26/Prkdc/Apc/Prkca/Rock2	22
GO:0001919	GO:0001919	regulation of receptor recycling	5/770	29/23355	0.00236541	0.0233521	0,01800676	Ramp3/Gria2/Eps15/Psen1/Psen2	5
GO:1900273	GO:1900273	positive regulation of long-term synaptic potentiation	5/770	29/23355	0.00236541	0.0233521	0,01800676	Kalrn/Adcy8/App/Adcy1/Chrna7	5
GO:1904752	GO:1904752	regulation of vascular associated smooth muscle cell migration	5/770	29/23355	0.00236541	0.0233521	0,01800676	Lrp1/Dock5/Dock4/Adamts1/Pcsk5	5
GO:0043409	GO:0043409	negative regulation of MAPK cascade	14/770	178/23355	0.00239208	0.0235653	0,018171172	Hmgcr/Ptprr/Ash1l/Fktn/Chrna7/Ppia/Dusp6/E130311K13Rik/Ankrd26/Dusp4/Apc/Prkca/Eif3a/Paqr3	14
GO:0071604	GO:0071604	transforming growth factor beta production	6/770	42/23355	0.00240034	0.0235771	0,018180282	Met/Atp6ap2/Itgb8/Tgfb2/Cd200/Itgav	6
GO:0051650	GO:0051650	establishment of vesicle localization	13/770	159/23355	0.00240345	0.0235771	0,018180282	Pclo/Dync1h1/Nlgn1/Kif5c/Ccdc186/Lrrk2/Kif1b/Trip11/Tbc1d23/Psen1/Tanc2/Tmed9/Ppfia2	13
GO:0007160	GO:0007160	cell-matrix adhesion	16/770	218/23355	0.00246611	0.0239956	0,018502997	Nrp1/Macf1/Adamts12/Lrp1/Itgb8/Sorbs1/Itga8/Epha3/Nexmif/Pcsk5/Gpm6b/Peak1/Thy1/Adam9/Itgav/Postn	16
GO:0048839	GO:0048839	inner ear development	16/770	218/23355	0.00246611	0.0239956	0,018502997	Aldh1a3/Gabrb2/Plppr4/Insig1/Fat4/Epha4/Gabrb3/Itga8/Tgfb2/Fzd3/Trip11/Pdzd7/Atp2b2/Atp8a2/Kcnma1/Frzb	16
GO:0015844	GO:0015844	monoamine transport	10/770	105/23355	0.00246679	0.0239956	0,018502997	Ptger3/Syt10/Htr1a/Syt5/Htr1b/Grm2/Chrna7/Gpm6b/Syt1/Slc6a4	10
GO:0060349	GO:0060349	bone morphogenesis	10/770	105/23355	0.00246679	0.0239956	0,018502997	Mmp16/Ext1/Insig1/Zmpste24/Glg1/Trip11/Hspg2/Por/Csgalnact1/Nppc	10
GO:0032793	GO:0032793	positive regulation of CREB transcription factor activity	4/770	18/23355	0.0024796	0.0240195	0,018521416	Epha5/Adcy8/Adcy1/Cd200	4
GO:1900221	GO:1900221	regulation of amyloid-beta clearance	4/770	18/23355	0.0024796	0.0240195	0,018521416	Hmgcr/Cyp51/Lrp1/App	4
GO:0007219	GO:0007219	Notch signaling pathway	14/770	180/23355	0.00265049	0.0256214	0,019756617	Fat4/App/Robo2/Cdh6/Tgfb2/Sel1l/Cntn6/Spen/Psen1/Cntn1/Il6st/Psen2/Mib2/Postn	14
GO:0010632	GO:0010632	regulation of epithelial cell migration	17/770	240/23355	0.00266445	0.0257028	0,01981937	Nrp1/Ptprr/Macf1/Met/Dock5/Sema3a/Tgfb2/Ptprg/Itga3/Arsb/Bmpr2/Atp2b4/Slit2/Ccbe1/Adam9/Prkca/Rock2	17
GO:0060402	GO:0060402	calcium ion transport into cytosol	13/770	161/23355	0.00268123	0.025811	0,019902797	Slc8a1/Itpr1/Grin2b/Slc8a2/Akap6/Ramp3/Ank2/Tgfb2/Cacna2d1/Thy1/Asph/Itgav/Adra1a	13
GO:1990138	GO:1990138	neuron projection extension	15/770	200/23355	0.00270036	0.0259414	0,020003331	Nrp1/Ntrk3/Usp9x/D130043K22Rik/Lrp1/Sema3d/Sema3a/Golga4/Bmpr2/Plxna1/Slit2/Slc9a6/Dscam/Syt1/Postn	15
GO:0032527	GO:0032527	protein exit from endoplasmic reticulum	6/770	43/23355	0.0027131	0.0260099	0,0200562	Insig1/Tmem30a/Sel1l/Herpud1/Rhbdd1/Derl2	6
GO:0045932	GO:0045932	negative regulation of muscle contraction	5/770	30/23355	0.00276252	0.026429	0,02037938	Adra2a/Dock5/Dock4/Calca/Kcnma1	5
GO:0032868	GO:0032868	response to insulin	17/770	241/23355	0.00278134	0.0264998	0,020433972	Eprs/Atp2b1/Insig1/Soga1/Sorbs1/Insr/Vps13c/Klf15/Gpr21/Trib3/Lmbrd1/Vgf/Ptprf/Ankrd26/Prkdc/Apc/Prkca	17
GO:0045137	GO:0045137	development of primary sexual characteristics	17/770	241/23355	0.00278134	0.0264998	0,020433972	Akap9/Acvr2a/Nrip1/Atrx/Csmd1/Schip1/Adamts1/Insr/Kitl/Sema3a/Tgfb2/Cftr/Lhfpl2/Pgr/Vgf/Itgav/Atm	17
GO:0010631	GO:0010631	epithelial cell migration	20/770	304/23355	0.00280636	0.0266835	0,020575565	Nrp1/Ptprr/Macf1/Met/Mia3/Dock5/Sema3a/Tgfb2/Ptprg/Itga3/Arsb/Bmpr2/Atp2b4/Slit2/Ccbe1/Nr4a1/Adam9/Prkca/Itgav/Rock2	20
GO:0002064	GO:0002064	epithelial cell development	18/770	262/23355	0.00282111	0.0267584	0,020633363	Fasn/Akap9/Met/Akap11/Atrx/C1galt1/Rapgef2/Col24a1/Spint2/Fat1/Pdzd7/Cftr/Myadm/Atp2b2/Pgr/Il6st/Zdhhc21/Rock2	18
GO:0010810	GO:0010810	regulation of cell-substrate adhesion	16/770	221/23355	0.00282578	0.0267584	0,020633363	Hsd17b12/Nrp1/Edil3/Macf1/Lrp1/Dock5/Epha3/Nexmif/Myadm/Itga3/Pcsk5/Spock2/Gpm6b/Peak1/Thy1/Postn	16
GO:1905952	GO:1905952	regulation of lipid localization	15/770	201/23355	0.00283184	0.0267611	0,020635463	Acsl4/Grin2b/Atp8a1/Eprs/Lrp1/Slc12a2/Tmem30a/Grm7/Srebf2/Atp8a2/Grm2/Psen1/Cck/Itgav/Ttc39b	15
GO:0001885	GO:0001885	endothelial cell development	8/770	74/23355	0.00298101	0.0281136	0,021678346	Fasn/Met/Akap11/Rapgef2/Col24a1/Myadm/Zdhhc21/Rock2	8
GO:0060562	GO:0060562	epithelial tube morphogenesis	24/770	393/23355	0.00299671	0.0282043	0,021748287	Nrp1/Hhip/Deaf1/Met/Ext1/Adamts12/Lgr4/Fat4/Csmd1/Slc12a2/Epha4/Mthfr/Tgfb2/Fzd3/Spint2/Hectd1/Mthfd1l/Psen1/Hs2st1/Slit2/Pgr/Tmtc3/Nog/Rock2	24
GO:0090132	GO:0090132	epithelium migration	20/770	306/23355	0.00302359	0.0283998	0,021898996	Nrp1/Ptprr/Macf1/Met/Mia3/Dock5/Sema3a/Tgfb2/Ptprg/Itga3/Arsb/Bmpr2/Atp2b4/Slit2/Ccbe1/Nr4a1/Adam9/Prkca/Itgav/Rock2	20
GO:0000041	GO:0000041	transition metal ion transport	10/770	108/23355	0.00303316	0.0284321	0,021923915	Slc6a9/Slc30a4/Slc39a7/Steap2/Slc39a10/Slc39a6/Cltc/Lmtk2/Tfrc/Trpc4	10
GO:0014051	GO:0014051	gamma-aminobutyric acid secretion	4/770	19/23355	0.00305971	0.0285081	0,021982577	Cacna1a/Htr1a/Htr1b/Trpc4	4
GO:0098719	GO:0098719	sodium ion import across plasma membrane	4/770	19/23355	0.00305971	0.0285081	0,021982577	Slc8a1/Slc9a7/Slc12a2/Slc9a6	4
GO:1904424	GO:1904424	regulation of GTP binding	4/770	19/23355	0.00305971	0.0285081	0,021982577	Met/Epha4/Tgfb2/Ccpg1	4
GO:0043393	GO:0043393	regulation of protein binding	16/770	223/23355	0.0030889	0.0287224	0,022147779	Tdg/Lrp1/Eif2ak3/App/Lrrk2/Rapgef2/Ace/Trib3/Grem2/Psen1/Ptprf/Atp2a2/Psen2/Amfr/Nog/Taf1	16
GO:0033135	GO:0033135	regulation of peptidyl-serine phosphorylation	13/770	164/23355	0.00314666	0.029201	0,022516816	Ntrk3/Akap9/Met/Nrxn1/Ramp3/App/Tenm1/Ntrk2/Atp2b4/Chrna7/Tfrc/Hax1/Paqr3	13
GO:0042551	GO:0042551	neuron maturation	7/770	59/23355	0.00317011	0.0293381	0,022622565	Nrxn1/App/Lrrk2/Ank3/Nrcam/B4galt6/Cdkn1c	7
GO:0008299	GO:0008299	isoprenoid biosynthetic process	5/770	31/23355	0.0032057	0.0293381	0,022622565	Aldh1a3/Hmgcr/Fdps/Hmgcs1/Mvk	5
GO:0021533	GO:0021533	cell differentiation in hindbrain	5/770	31/23355	0.0032057	0.0293381	0,022622565	Nrxn1/Cacna1a/Atp2b2/Kndc1/Nog	5
GO:0023058	GO:0023058	adaptation of signaling pathway	5/770	31/23355	0.0032057	0.0293381	0,022622565	Rdh11/Ptger3/Grm5/App/Htr1b	5
GO:0086010	GO:0086010	membrane depolarization during action potential	5/770	31/23355	0.0032057	0.0293381	0,022622565	Scn2a/Scn1a/Cacna2d1/Ank3/Scn3a	5
GO:1903523	GO:1903523	negative regulation of blood circulation	5/770	31/23355	0.0032057	0.0293381	0,022622565	Chrm3/App/Atp2a2/Prkca/Adra1a	5
GO:1904738	GO:1904738	vascular associated smooth muscle cell migration	5/770	31/23355	0.0032057	0.0293381	0,022622565	Lrp1/Dock5/Dock4/Adamts1/Pcsk5	5
GO:0090130	GO:0090130	tissue migration	20/770	308/23355	0.00325473	0.0297023	0,022903419	Nrp1/Ptprr/Macf1/Met/Mia3/Dock5/Sema3a/Tgfb2/Ptprg/Itga3/Arsb/Bmpr2/Atp2b4/Slit2/Ccbe1/Nr4a1/Adam9/Prkca/Itgav/Rock2	20
GO:0051048	GO:0051048	negative regulation of secretion	15/770	204/23355	0.0032583	0.0297023	0,022903419	Il1rapl1/Hmgcr/Acsl4/Cyp51/Kalrn/Adra2a/Ptger3/Ppp1r9a/Grm7/Htr1a/Htr1b/Stxbp5l/Ace/Cd200/Npy1r	15
GO:0043405	GO:0043405	regulation of MAP kinase activity	19/770	287/23355	0.00329832	0.0300082	0,023139291	Hmgcr/Ntrk3/Met/Adra2a/Grm5/App/Epha4/Tenm1/Insr/Kitl/Lrrk2/Trib3/Chrna7/Psen1/Ppia/Dusp6/Dusp4/Prkca/Paqr3	19
GO:0006633	GO:0006633	fatty acid biosynthetic process	12/770	146/23355	0.00332731	0.0301949	0,023283229	Fasn/Acaca/Acsl3/Insig1/Elovl6/Elovl4/Scd2/Lpgat1/Trib3/Fads6/Elovl5/Degs1	12
GO:0042490	GO:0042490	mechanoreceptor differentiation	9/770	92/23355	0.00333185	0.0301949	0,023283229	Gabrb2/Ntrk3/Fat4/Gabrb3/Trip11/Pdzd7/Ntrk2/Atp2b2/Kcnma1	9
GO:0017158	GO:0017158	regulation of calcium ion-dependent exocytosis	6/770	45/23355	0.00342898	0.0309894	0,02389583	Adra2a/Cacna1a/Syt10/Syt5/Atp2a2/Syt1	6
GO:0003279	GO:0003279	cardiac septum development	11/770	128/23355	0.00344623	0.0309894	0,02389583	Nrp1/Lrp1/Robo2/Tgfb2/Trip11/Myh10/Hectd1/Bmpr2/Pcsk5/Slit2/Nog	11
GO:0018210	GO:0018210	peptidyl-threonine modification	11/770	128/23355	0.00344623	0.0309894	0,02389583	Met/App/Lrrk2/Lmtk2/Cdc42bpb/Galntl6/Tnks/Prkdc/Prkca/Rock2/Taf1	11
GO:0032411	GO:0032411	positive regulation of transporter activity	11/770	128/23355	0.00344623	0.0309894	0,02389583	Akap9/Slc6a9/Akap6/Ank2/Cacna2d1/Lrrc55/Ank3/Cftr/Rgs9/Hcn1/Asph	11
GO:0045744	GO:0045744	negative regulation of G protein-coupled receptor signaling pathway	7/770	60/23355	0.00348884	0.0312514	0,024097862	Met/Ptger3/Grm5/App/Htr1b/Atp2b4/Rgs13	7
GO:0060324	GO:0060324	face development	7/770	60/23355	0.00348884	0.0312514	0,024097862	Aldh1a3/Ankrd11/Schip1/Tgfb2/Nipbl/Asph/Nog	7
GO:0006646	GO:0006646	phosphatidylethanolamine biosynthetic process	3/770	10/23355	0.00360108	0.0316459	0,024402072	Selenoi/Etnk1/Cept1	3
GO:0010042	GO:0010042	response to manganese ion	3/770	10/23355	0.00360108	0.0316459	0,024402072	Lrrk2/Adam9/Fibin	3
GO:0033572	GO:0033572	transferrin transport	3/770	10/23355	0.00360108	0.0316459	0,024402072	Cltc/Lmtk2/Tfrc	3
GO:0045542	GO:0045542	positive regulation of cholesterol biosynthetic process	3/770	10/23355	0.00360108	0.0316459	0,024402072	Fdps/Srebf2/Por	3
GO:0048739	GO:0048739	cardiac muscle fiber development	3/770	10/23355	0.00360108	0.0316459	0,024402072	Cxadr/Zmpste24/Sgcd	3
GO:0061626	GO:0061626	pharyngeal arch artery morphogenesis	3/770	10/23355	0.00360108	0.0316459	0,024402072	Tgfb2/Bmpr2/Nog	3
GO:0097119	GO:0097119	postsynaptic density protein 95 clustering	3/770	10/23355	0.00360108	0.0316459	0,024402072	Nlgn1/Nrxn1/Nrxn2	3
GO:0106120	GO:0106120	positive regulation of sterol biosynthetic process	3/770	10/23355	0.00360108	0.0316459	0,024402072	Fdps/Srebf2/Por	3
GO:0140059	GO:0140059	dendrite arborization	3/770	10/23355	0.00360108	0.0316459	0,024402072	Nrp1/Sema3a/Chrna7	3
GO:1990535	GO:1990535	neuron projection maintenance	3/770	10/23355	0.00360108	0.0316459	0,024402072	App/Insr/Psen1	3
GO:0048640	GO:0048640	negative regulation of developmental growth	11/770	129/23355	0.00365834	0.0320883	0,024743231	Cxadr/Nrp1/D130043K22Rik/Sema3d/Sema3a/Slit2/Ankrd26/Nog/Apc/Slc6a4/Rai1	11
GO:0021549	GO:0021549	cerebellum development	10/770	111/23355	0.00369864	0.0323806	0,024968581	Usp9x/Nrxn1/Cacna1a/Aars/Gabrb3/Atrn/Myh10/Atp2b2/Cntn1/Kndc1	10
GO:0007043	GO:0007043	cell-cell junction assembly	12/770	148/23355	0.00371627	0.0324486	0,025021013	Cdh8/Cdh12/Cdh11/Cdh18/Cdh6/Cdh10/Ace/Cdh20/Lsr/Cdh7/Prkca/Rock2	12
GO:0035584	GO:0035584	calcium-mediated signaling using intracellular calcium source	4/770	20/23355	0.00372598	0.0324486	0,025021013	Tenm2/Grm5/Ntrk2/Homer2	4
GO:0048193	GO:0048193	Golgi vesicle transport	18/770	269/23355	0.00372739	0.0324486	0,025021013	Pgap1/Acsl3/Mia3/Mia2/Insig1/Eps15/Steap2/Lrrk2/Tmed7/Golga4/Ank3/Trip11/Sptbn1/Prepl/Nbea/Nbas/Tmed9/Kdelr2	18
GO:0061098	GO:0061098	positive regulation of protein tyrosine kinase activity	6/770	46/23355	0.00383545	0.0333267	0,025698187	Adra2a/Grm5/App/Epha4/Ace/Adra1a	6
GO:0070509	GO:0070509	calcium ion import	9/770	94/23355	0.00385007	0.0333912	0,025747918	Slc8a1/Slc8a2/Ramp3/Cacna1a/Zmpste24/Ace/Atp2a2/Psen2/Trpc4	9
GO:1904064	GO:1904064	positive regulation of cation transmembrane transport	13/770	168/23355	0.00386746	0.0334795	0,025815962	Akap9/Slc6a9/Akap6/Ramp3/Ank2/Cacna2d1/Lrrc55/Ank3/Rgs9/Dpp6/Hcn1/Thy1/Asph	13
GO:1903959	GO:1903959	regulation of anion transmembrane transport	11/770	130/23355	0.00388077	0.0335321	0,025856574	Met/Sorbs1/Grm5/Insr/Klf15/Cftr/Ace/Trib3/Lmbrd1/Psen1/Prkca	11
GO:0060976	GO:0060976	coronary vasculature development	8/770	78/23355	0.00413585	0.0356036	0,027453861	Nrp1/Dync2h1/Lrp1/Myh10/Ace/Pcsk5/Sgcd/Pbrm1	8
GO:0071277	GO:0071277	cellular response to calcium ion	8/770	78/23355	0.00413585	0.0356036	0,027453861	Nlgn1/Nrxn1/Adcy8/Syt10/Syt5/Junb/Asph/Syt1	8
GO:0016311	GO:0016311	dephosphorylation	23/770	381/23355	0.00416138	0.0357571	0,027572203	Nuak1/Arfgef3/Ppm1l/Slc7a14/Ptprr/Ptprn2/Ptprd/Plppr4/Ppp1r15b/Pcdh11x/Pdp2/Tgfb2/Slc39a10/Ptprg/Plppr3/Psph/Nceh1/Ppia/Dusp6/Ptprf/Dusp4/Lmtk3/Rock2	23
GO:0051058	GO:0051058	negative regulation of small GTPase mediated signal transduction	7/770	62/23355	0.00419885	0.0360123	0,027769004	Met/Tgfb2/Scai/Arhgap12/Itga3/Slit2/Adra1a	7
GO:0048841	GO:0048841	regulation of axon extension involved in axon guidance	5/770	33/23355	0.00424184	0.0363139	0,028001588	Nrp1/Sema3d/Sema3a/Bmpr2/Dscam	5
GO:0006687	GO:0006687	glycosphingolipid metabolic process	6/770	47/23355	0.00427654	0.0364095	0,028075263	Itgb8/St8sia3/B4galt6/B3galt2/St6galnac5/St8sia4	6
GO:0007628	GO:0007628	adult walking behavior	6/770	47/23355	0.00427654	0.0364095	0,028075263	Cacna1a/Zmpste24/Scn1a/Epha4/Kcnma1/Glrb	6
GO:0034205	GO:0034205	amyloid-beta formation	6/770	47/23355	0.00427654	0.0364095	0,028075263	Epha4/Ntrk2/Chrna7/Psen1/Psen2/Rock2	6
GO:0006672	GO:0006672	ceramide metabolic process	9/770	96/23355	0.00442932	0.0376411	0,029025008	Itgb8/Samd8/St8sia3/B4galt6/B3galt2/St6galnac5/Cers1/St8sia4/Degs1	9
GO:0051262	GO:0051262	protein tetramerization	8/770	79/23355	0.00447216	0.0377529	0,029111179	Aldh1a3/Grin2b/Acaca/Gria2/App/Kcnj12/Hcn1/Shmt2	8
GO:0030516	GO:0030516	regulation of axon extension	10/770	114/23355	0.00447483	0.0377529	0,029111179	Nrp1/Ntrk3/D130043K22Rik/Lrp1/Sema3d/Sema3a/Golga4/Bmpr2/Slit2/Dscam	10
GO:0003177	GO:0003177	pulmonary valve development	4/770	21/23355	0.00448409	0.0377529	0,029111179	Robo2/Tgfb2/Bmpr2/Slit2	4
GO:0031290	GO:0031290	retinal ganglion cell axon guidance	4/770	21/23355	0.00448409	0.0377529	0,029111179	Nrp1/Robo2/Nrcam/Slit2	4
GO:1900006	GO:1900006	positive regulation of dendrite development	4/770	21/23355	0.00448409	0.0377529	0,029111179	Vldlr/Tmem106b/Il1rap/Zdhhc15	4
GO:1903169	GO:1903169	regulation of calcium ion transmembrane transport	13/770	171/23355	0.00449129	0.0377529	0,029111179	Slc8a1/Ptger3/Akap6/Ramp3/Cacna1a/Ank2/Tspan13/Tgfb2/Cacna2d1/Rgs9/Psen2/Thy1/Asph	13
GO:0071902	GO:0071902	positive regulation of protein serine/threonine kinase activity	18/770	274/23355	0.00451242	0.0378619	0,029195231	Ntrk3/Met/Adra2a/Nrxn1/Slc8a2/Akap6/Grm5/App/Epha4/Tenm1/Insr/Kitl/Lrrk2/Rapgef2/Atp2b4/Chrna7/Psen1/Ppia	18
GO:0030323	GO:0030323	respiratory tube development	16/770	232/23355	0.00453587	0.03799	0,029293987	Slc7a11/Hhip/Ext1/Man2a1/Cftr/Itga3/Bmpr2/Acvr2b/Ace/Man1a2/Pcsk5/Pgr/Ccbe1/Psen2/Tmtc3/Nog	16
GO:0051893	GO:0051893	regulation of focal adhesion assembly	7/770	63/23355	0.00459236	0.0382559	0,029499055	Nrp1/Macf1/Lrp1/Epha3/Gpm6b/Peak1/Thy1	7
GO:0090109	GO:0090109	regulation of cell-substrate junction assembly	7/770	63/23355	0.00459236	0.0382559	0,029499055	Nrp1/Macf1/Lrp1/Epha3/Gpm6b/Peak1/Thy1	7
GO:0097479	GO:0097479	synaptic vesicle localization	7/770	63/23355	0.00459236	0.0382559	0,029499055	Pclo/Nlgn1/Nrxn1/Kif5c/Pcdh17/Lrrk2/Syn3	7
GO:0070252	GO:0070252	actin-mediated cell contraction	9/770	97/23355	0.0047433	0.0390613	0,030120099	Ptger3/Akap6/Scn1a/Ank2/Cacna2d1/Dsc2/Kcnn2/Sgcd/Atp2a2	9
GO:0036465	GO:0036465	synaptic vesicle recycling	8/770	80/23355	0.00482908	0.0390613	0,030120099	4932438A13Rik/Nlgn1/Slc17a7/Lrrk2/Syt5/Canx/Cltc/Syt1	8
GO:0140056	GO:0140056	organelle localization by membrane tethering	8/770	80/23355	0.00482908	0.0390613	0,030120099	Unc13c/Nrxn1/Esyt2/Pdzd8/Cftr/Cep290/Psen2/Syt1	8
GO:0006171	GO:0006171	cAMP biosynthetic process	3/770	11/23355	0.00483095	0.0390613	0,030120099	Adcy8/Adcy9/Adcy1	3
GO:0007158	GO:0007158	neuron cell-cell adhesion	3/770	11/23355	0.00483095	0.0390613	0,030120099	Nlgn1/Nrxn1/Astn2	3
GO:0014062	GO:0014062	regulation of serotonin secretion	3/770	11/23355	0.00483095	0.0390613	0,030120099	Htr1a/Htr1b/Slc6a4	3
GO:0021684	GO:0021684	cerebellar granular layer formation	3/770	11/23355	0.00483095	0.0390613	0,030120099	Nrxn1/Atp2b2/Kndc1	3
GO:0021707	GO:0021707	cerebellar granule cell differentiation	3/770	11/23355	0.00483095	0.0390613	0,030120099	Nrxn1/Atp2b2/Kndc1	3
GO:0042762	GO:0042762	regulation of sulfur metabolic process	3/770	11/23355	0.00483095	0.0390613	0,030120099	Slc7a11/Cacna1a/Eif2ak3	3
GO:0060600	GO:0060600	dichotomous subdivision of an epithelial terminal unit	3/770	11/23355	0.00483095	0.0390613	0,030120099	Nrp1/Sema3a/Plxna1	3
GO:0090205	GO:0090205	positive regulation of cholesterol metabolic process	3/770	11/23355	0.00483095	0.0390613	0,030120099	Fdps/Srebf2/Por	3
GO:0097104	GO:0097104	postsynaptic membrane assembly	3/770	11/23355	0.00483095	0.0390613	0,030120099	Nlgn1/Nrxn1/Nrxn2	3
GO:1902959	GO:1902959	regulation of aspartic-type endopeptidase activity involved in amyloid precursor protein catabolic process	3/770	11/23355	0.00483095	0.0390613	0,030120099	App/Epha4/Rock2	3
GO:1905097	GO:1905097	regulation of guanyl-nucleotide exchange factor activity	3/770	11/23355	0.00483095	0.0390613	0,030120099	Met/Epha4/Ccpg1	3
GO:0021591	GO:0021591	ventricular system development	5/770	34/23355	0.00484057	0.0390613	0,030120099	Slc7a11/Dnah5/Rapgef2/Myh10/Celsr2	5
GO:0035640	GO:0035640	exploration behavior	5/770	34/23355	0.00484057	0.0390613	0,030120099	Lrrk2/Gabrb3/Htr1a/Itga3/Slc4a10	5
GO:1905144	GO:1905144	response to acetylcholine	5/770	34/23355	0.00484057	0.0390613	0,030120099	Chrm3/Sorbs1/Atp2b4/Chrna7/Rock2	5
GO:1905145	GO:1905145	cellular response to acetylcholine	5/770	34/23355	0.00484057	0.0390613	0,030120099	Chrm3/Sorbs1/Atp2b4/Chrna7/Rock2	5
GO:0021537	GO:0021537	telencephalon development	17/770	255/23355	0.00491779	0.0395877	0,030525986	Aldh1a3/Slc7a11/Usp9x/Epha5/Dnah5/Ext1/Fat4/Robo2/Lrrk2/Sema3a/Myh10/Ntrk2/Nrg3/Rtn4rl1/Slitrk5/Psen1/Slit2	17
GO:0030073	GO:0030073	insulin secretion	16/770	234/23355	0.00492287	0.0395877	0,030525986	Hmgcr/Acsl4/Epha5/Ptprn2/Pclo/Adra2a/Nrxn1/Ptger3/Lrp1/Adcy8/Ccdc186/Cftr/Stxbp5l/Gpr27/Acvr2b/Vgf	16
GO:1903531	GO:1903531	negative regulation of secretion by cell	13/770	173/23355	0.00495043	0.0397405	0,030643814	Il1rapl1/Hmgcr/Acsl4/Cyp51/Kalrn/Adra2a/Ptger3/Ppp1r9a/Grm7/Htr1b/Stxbp5l/Cd200/Npy1r	13
GO:0055013	GO:0055013	cardiac muscle cell development	9/770	98/23355	0.0050743	0.0406646	0,031356354	Slc8a1/Cxadr/Fdps/Met/Akap6/Zmpste24/Myh10/Sgcd/Adra1a	9
GO:0007389	GO:0007389	pattern specification process	27/770	480/23355	0.00522714	0.0418171	0,032245094	Pgap1/Nrp1/Hhip/Acvr2a/Dnah5/Dync2h1/Ext1/Atp6ap2/Robo2/Pcdh8/Sema3a/Nrg3/Bmpr2/Acvr2b/Mdga2/Cep290/Pcsk5/Grem2/Psen1/Celsr2/Psen2/Asph/Prkdc/Tdrd5/Nog/Apc/Atm	27
GO:0090659	GO:0090659	walking behavior	6/770	49/23355	0.00526944	0.0420829	0,032450074	Cacna1a/Zmpste24/Scn1a/Epha4/Kcnma1/Glrb	6
GO:0071375	GO:0071375	cellular response to peptide hormone stimulus	17/770	257/23355	0.00531084	0.0423408	0,032648872	Eprs/Atp2b1/Insig1/Soga1/Adcy8/Sorbs1/Insr/Gpr21/Trib3/Lmbrd1/Nr4a1/Ptprf/Ankrd26/Prkdc/Apc/Prkca/Rock2	17
GO:0007035	GO:0007035	vacuolar acidification	4/770	22/23355	0.00533952	0.042351	0,032656803	Tmem106b/Atp6ap2/Atp6v0a1/Dmxl2	4
GO:0035268	GO:0035268	protein mannosylation	4/770	22/23355	0.00533952	0.042351	0,032656803	Tmtc4/Dpy19l3/Fktn/Tmtc3	4
GO:0098901	GO:0098901	regulation of cardiac muscle cell action potential	4/770	22/23355	0.00533952	0.042351	0,032656803	Cxadr/Ank2/Dsc2/Atp2a2	4
GO:0051606	GO:0051606	detection of stimulus	18/770	279/23355	0.00542869	0.0429848	0,033145527	Gpr88/Piezo1/Grin2b/Rdh11/Slc12a2/Scn1a/Pdzd7/Calca/P2rx2/Atp2b2/Atp8a2/Kcnk4/Rgs9bp/Grm8/Syt1/Itgav/Ano3/Cds2	18
GO:0042303	GO:0042303	molting cycle	11/770	136/23355	0.0054518	0.043011	0,033165666	Lgr4/Mpzl3/Zmpste24/Tnfrsf19/Tgfb2/Fzd3/Psen1/Nipbl/Psen2/Zdhhc21/Apc	11
GO:0042633	GO:0042633	hair cycle	11/770	136/23355	0.0054518	0.043011	0,033165666	Lgr4/Mpzl3/Zmpste24/Tnfrsf19/Tgfb2/Fzd3/Psen1/Nipbl/Psen2/Zdhhc21/Apc	11
GO:0042176	GO:0042176	regulation of protein catabolic process	23/770	390/23355	0.00549542	0.043011	0,033165666	Hmgcr/Lpcat1/Hecw2/Cyp51/Adra2a/Lrp1/Rpl23/App/Epha4/Lrrk2/Nfe2l1/Herpud1/Trib3/Psen1/Hecw1/Rnft1/Rhbdd1/Psen2/Tmtc3/Adam9/Ier3/Apc/Taf1	23
GO:0009187	GO:0009187	cyclic nucleotide metabolic process	5/770	35/23355	0.00549687	0.043011	0,033165666	Adcy8/Adcy9/Adcy1/Atp2b2/Nppc	5
GO:0014047	GO:0014047	glutamate secretion	5/770	35/23355	0.00549687	0.043011	0,033165666	Grin2b/Grm7/Ntrk2/Grm2/Cck	5
GO:1990089	GO:1990089	response to nerve growth factor	5/770	35/23355	0.00549687	0.043011	0,033165666	Ntrk3/Kidins220/Rapgef2/Calca/Ntrk2	5
GO:1990090	GO:1990090	cellular response to nerve growth factor stimulus	5/770	35/23355	0.00549687	0.043011	0,033165666	Ntrk3/Kidins220/Rapgef2/Calca/Ntrk2	5
GO:0008406	GO:0008406	gonad development	16/770	237/23355	0.00555341	0.0433802	0,033450374	Akap9/Acvr2a/Nrip1/Atrx/Csmd1/Schip1/Adamts1/Insr/Kitl/Sema3a/Tgfb2/Cftr/Pgr/Vgf/Itgav/Atm	16
GO:0030500	GO:0030500	regulation of bone mineralization	8/770	82/23355	0.005608	0.0436596	0,033665826	Slc8a1/Atp2b1/Acvr2a/Mia3/Zmpste24/Bmpr2/Acvr2b/Gpm6b	8
GO:2001259	GO:2001259	positive regulation of cation channel activity	8/770	82/23355	0.005608	0.0436596	0,033665826	Akap6/Ank2/Cacna2d1/Lrrc55/Ank3/Rgs9/Hcn1/Asph	8
GO:0043588	GO:0043588	skin development	18/770	280/23355	0.00562905	0.0437501	0,033735578	Met/Lgr4/Zmpste24/Tnfrsf19/Ash1l/Tgfb2/Fzd3/Itga3/Dhcr24/Atp8a2/Cdsn/Slitrk5/Psen1/Lsr/Psen2/Zdhhc21/Apc/Rock2	18
GO:1903532	GO:1903532	positive regulation of secretion by cell	21/770	346/23355	0.00565578	0.0438843	0,033839093	Acsl4/Grin2b/Nlgn1/Acvr2a/Lrp1/Adcy8/Slc12a2/Syt10/Tgfb2/Myh10/Cftr/Stxbp5l/Slc4a8/Gpr27/Ppia/Cck/Adam9/Nppc/Syt1/Prkca/Slc6a4	21
GO:0048511	GO:0048511	rhythmic process	19/770	302/23355	0.00568357	0.0440263	0,033948625	Ntrk3/Grin2b/Usp9x/Nlgn1/Nrip1/Ptger3/Lgr4/Schip1/Adamts1/Gabrb3/Adcy1/Ntrk2/Kcnma1/Chrna7/Pgr/Prkdc/Rock2/Slc6a4/Rai1	19
GO:0046545	GO:0046545	development of primary female sexual characteristics	10/770	118/23355	0.00570301	0.0441033	0,034007942	Nrip1/Csmd1/Schip1/Adamts1/Insr/Kitl/Lhfpl2/Pgr/Vgf/Atm	10
GO:0015850	GO:0015850	organic hydroxy compound transport	17/770	259/23355	0.00572916	0.0442318	0,034107023	Slc16a7/Abca5/Ptger3/Lrp1/Syt10/Htr1a/Srebf2/Syt5/Htr1b/Cftr/Stard4/Grm2/Chrna7/Gpm6b/Syt1/Ttc39b/Slc6a4	17
GO:0045332	GO:0045332	phospholipid translocation	6/770	50/23355	0.00582467	0.0448944	0,034618008	Xkr4/Atp8a1/Xkr7/Tmem30a/Atp8a2/Ano3	6
GO:0051604	GO:0051604	protein maturation	19/770	303/23355	0.00588299	0.0452688	0,034906688	Mmp16/Dync2h1/Atp6ap2/Pcsk1/Zmpste24/Lrrk2/Glg1/Cpd/Adamts3/Dhcr24/Pcsk5/Psen1/Pcsk4/Ccbe1/Rhbdd1/Psen2/Asph/Adam9/Pcsk1n	19
GO:0050805	GO:0050805	negative regulation of synaptic transmission	8/770	83/23355	0.00603162	0.0463056	0,035706178	Adcy8/Pcdh17/Ppp1r9a/Atad1/Dgki/Lrrk2/Htr1b/Slc6a4	8
GO:0006612	GO:0006612	protein targeting to membrane	10/770	119/23355	0.00604767	0.0463056	0,035706178	Zdhhc23/Macf1/Tram1l1/Ank3/Zdhhc15/Pikfyve/Sec62/Zdhhc9/Zdhhc21/Sec61a1	10
GO:0018107	GO:0018107	peptidyl-threonine phosphorylation	10/770	119/23355	0.00604767	0.0463056	0,035706178	Met/App/Lrrk2/Lmtk2/Cdc42bpb/Tnks/Prkdc/Prkca/Rock2/Taf1	10
GO:0048167	GO:0048167	regulation of synaptic plasticity	22/770	371/23355	0.00613067	0.0467526	0,036050847	Grin2b/Kalrn/Unc13c/Nlgn1/Slc8a2/Adcy8/Lrrtm2/Ppp1r9a/Grm5/Dgki/App/Epha4/Rapgef2/Adcy1/Ntrk2/Atp2b2/Chrna7/Kcnn2/Psen1/Vgf/Psen2/Slc4a10	22
GO:0071539	GO:0071539	protein localization to centrosome	5/770	36/23355	0.00621355	0.0467526	0,036050847	Golgb1/Hook3/Cep350/Pcm1/Apc	5
GO:0090075	GO:0090075	relaxation of muscle	5/770	36/23355	0.00621355	0.0467526	0,036050847	Slc8a1/Akap6/Kcnma1/Atp2a2/Nppc	5
GO:0006521	GO:0006521	regulation of cellular amino acid metabolic process	3/770	12/23355	0.00628473	0.0467526	0,036050847	Slc7a11/Atp2b4/Apc	3
GO:0034088	GO:0034088	maintenance of mitotic sister chromatid cohesion	3/770	12/23355	0.00628473	0.0467526	0,036050847	Atrx/Nipbl/Tnks	3
GO:0035437	GO:0035437	maintenance of protein localization in endoplasmic reticulum	3/770	12/23355	0.00628473	0.0467526	0,036050847	Insig1/Tapt1/Kdelr2	3
GO:0035999	GO:0035999	tetrahydrofolate interconversion	3/770	12/23355	0.00628473	0.0467526	0,036050847	Mthfr/Mthfd1l/Shmt2	3
GO:0097113	GO:0097113	AMPA glutamate receptor clustering	3/770	12/23355	0.00628473	0.0467526	0,036050847	Slc7a11/Nlgn1/Lrrtm4	3
GO:0099519	GO:0099519	dense core granule cytoskeletal transport	3/770	12/23355	0.00628473	0.0467526	0,036050847	Kif1b/Tanc2/Ppfia2	3
GO:1900272	GO:1900272	negative regulation of long-term synaptic potentiation	3/770	12/23355	0.00628473	0.0467526	0,036050847	Ppp1r9a/App/Epha4	3
GO:1902287	GO:1902287	semaphorin-plexin signaling pathway involved in axon guidance	3/770	12/23355	0.00628473	0.0467526	0,036050847	Nrp1/Sema3a/Plxna1	3
GO:1905245	GO:1905245	regulation of aspartic-type peptidase activity	3/770	12/23355	0.00628473	0.0467526	0,036050847	App/Epha4/Rock2	3
GO:2001140	GO:2001140	positive regulation of phospholipid transport	3/770	12/23355	0.00628473	0.0467526	0,036050847	Atp8a1/Tmem30a/Atp8a2	3
GO:0010996	GO:0010996	response to auditory stimulus	4/770	23/23355	0.0062975	0.0467526	0,036050847	D130043K22Rik/Nrxn1/Atp8a2/Nrxn2	4
GO:0015812	GO:0015812	gamma-aminobutyric acid transport	4/770	23/23355	0.0062975	0.0467526	0,036050847	Cacna1a/Htr1a/Htr1b/Trpc4	4
GO:0036010	GO:0036010	protein localization to endosome	4/770	23/23355	0.0062975	0.0467526	0,036050847	Nrp1/Akap11/Tmem30a/Rock2	4
GO:0071577	GO:0071577	zinc ion transmembrane transport	4/770	23/23355	0.0062975	0.0467526	0,036050847	Slc30a4/Slc39a7/Slc39a10/Slc39a6	4
GO:0097502	GO:0097502	mannosylation	4/770	23/23355	0.0062975	0.0467526	0,036050847	Tmtc4/Dpy19l3/Fktn/Tmtc3	4
GO:1902547	GO:1902547	regulation of cellular response to vascular endothelial growth factor stimulus	4/770	23/23355	0.0062975	0.0467526	0,036050847	Adamts12/Adamts3/Atp2b4/Ccbe1	4
GO:0050433	GO:0050433	regulation of catecholamine secretion	7/770	67/23355	0.00644955	0.047805	0,036862334	Ptger3/Syt10/Syt5/Htr1b/Grm2/Chrna7/Syt1	7
GO:0061178	GO:0061178	regulation of insulin secretion involved in cellular response to glucose stimulus	8/770	84/23355	0.00647911	0.0479475	0,036972222	Hmgcr/Epha5/Adra2a/Nrxn1/Lrp1/Adcy8/Cftr/Gpr27	8
GO:2001257	GO:2001257	regulation of cation channel activity	13/770	179/23355	0.00655772	0.048452	0,037361216	Nlgn1/Slc6a9/Nrxn1/Akap6/Cacna1a/App/Ank2/Cacna2d1/Lrrc55/Ank3/Rgs9/Hcn1/Asph	13
GO:0032147	GO:0032147	activation of protein kinase activity	16/770	242/23355	0.00674876	0.0497256	0,038343333	Prlr/Ntrk3/Met/Adra2a/Adcy8/Grm5/App/Insr/Lrrk2/Tgfb2/Acvr2b/Ccdc88a/Chrna7/Psen1/Ppia/Adam9	16
GO:0097553	GO:0097553	calcium ion transmembrane import into cytosol	11/770	140/23355	0.00675154	0.0497256	0,038343333	Slc8a1/Itpr1/Grin2b/Slc8a2/Akap6/Ramp3/Ank2/Tgfb2/Thy1/Asph/Itgav	11
GO:0030282	GO:0030282	bone mineralization	10/770	121/23355	0.00678551	0.0498966	0,038475155	Slc8a1/Atp2b1/Acvr2a/Mia3/Lgr4/Zmpste24/Eif2ak3/Bmpr2/Acvr2b/Gpm6b	10

## Sheet: KEGG_UP_invitro
	ID	Description	GeneRatio	BgRatio	pvalue	p.adjust	qvalue	geneID	Count	LOG(qvalue)
mmu04110	mmu04110	Cell cycle	21/232	125/8979	6.10878e-12	1.64937e-09	1,27E-09	268697/17218/12534/12428/107995/17215/104394/22631/71890/12444/23834/12236/105988/12235/12581/17216/17127/242705/12566/17217/66156	21	8,897302562
mmu04114	mmu04114	Oocyte meiosis	15/232	121/8979	4.60841e-07	6.22136e-05	4,78E-05	268697/12534/107995/26417/73699/22631/71890/18747/105988/20878/12235/72415/12566/19045/66156	15	4,320736013
mmu05171	mmu05171	Coronavirus disease - COVID-19	21/232	247/8979	1.4997e-06	0.000134973	0,000103663	12262/12267/12260/19981/19941/12259/27176/27207/67281/66489/26417/13058/20091/12268/270106/19989/76808/170743/54127/27367/57808	21	3,98437563
mmu04914	mmu04914	Progesterone-mediated oocyte maturation	12/232	92/8979	3.89031e-06	0.000262596	0,000201682	268697/12534/12428/14678/26417/110033/71890/18747/20878/12235/12566/66156	12	3,695332952
mmu03010	mmu03010	Ribosome	15/232	179/8979	5.85883e-05	0.00309825	0,00237955	19981/19941/27176/27207/67281/66489/20091/121022/270106/19989/76808/67707/54127/27367/57808	15	2,6235051
mmu04540	mmu04540	Gap junction	10/232	86/8979	6.92446e-05	0.00309825	0,00237955	22143/12534/14678/26417/18176/227613/14683/18747/15461/239134	10	2,6235051
mmu04218	mmu04218	Cellular senescence	15/232	184/8979	8.03249e-05	0.00309825	0,00237955	268697/12534/14235/12428/26417/104394/18176/12444/15461/17127/17164/26397/242705/12566/19045	15	2,6235051
mmu04062	mmu04062	Chemokine signaling pathway	15/232	192/8979	0.000129843	0.00438221	0,003365676	13051/20303/14678/26417/20308/18176/18747/22324/20416/15461/20302/22325/170758/14688/20315	15	2,472927654
mmu04664	mmu04664	Fc epsilon RI signaling pathway	8/232	66/8979	0.000277733	0.00809839	0,006219815	26417/14127/18176/22324/15461/26397/22325/170758	8	2,206222508
mmu01232	mmu01232	Nucleotide metabolism	9/232	84/8979	0.00029994	0.00809839	0,006219815	12496/110074/20135/18102/57813/20133/75686/103850/54369	9	2,206222508
mmu00240	mmu00240	Pyrimidine metabolism	7/232	56/8979	0.000554069	0.0132944	0,010210534	110074/20135/18102/57813/20133/103850/54369	7	1,990951557
mmu04921	mmu04921	Oxytocin signaling pathway	12/232	153/8979	0.000590863	0.0132944	0,010210534	14678/26417/18176/14683/18747/54720/15461/215303/239134/12295/19045/11461	12	1,990951557
mmu04730	mmu04730	Long-term depression	7/232	60/8979	0.000845461	0.0166878	0,012816751	14678/26417/73699/18176/14683/15461/239134	7	1,892222039
mmu04962	mmu04962	Vasopressin-regulated water reabsorption	6/232	44/8979	0.000865293	0.0166878	0,012816751	68097/14570/14683/18747/11857/192662	6	1,892222039
mmu04919	mmu04919	Thyroid hormone signaling pathway	10/232	120/8979	0.00105662	0.0190192	0,014607376	58807/26417/18176/18747/54720/15461/15183/67381/21833/11461	10	1,835427788
mmu01522	mmu01522	Endocrine resistance	8/232	93/8979	0.0027134	0.0457887	0,035167124	26417/18176/14683/18747/20416/15461/242705/59035	8	1,453863146

## Sheet: KEGG_DOWN_invitro
	ID	Description	GeneRatio	BgRatio	pvalue	p.adjust	qvalue	geneID	Count	LOG(qvalue)
mmu05033	mmu05033	Nicotine addiction	12/343	40/8979	1.69723e-08	2.66418e-06	2,21E-06	14401/14400/14812/14407/14406/12286/14405/14800/72961/14402/14394/11441	12	5,654932931
mmu04080	mmu04080	Neuroactive ligand-receptor interaction	39/343	386/8979	2.04152e-08	2.66418e-06	2,21E-06	108069/19116/14401/14400/14812/12671/11551/19218/14407/14406/15557/14405/14800/108071/20605/15563/237213/94226/108073/14402/15550/15551/12310/231602/108068/14394/14658/11441/14823/18166/381677/12424/110304/22045/21338/207911/11549/226304/67405	39	5,654932931
mmu00534	mmu00534	Glycosaminoglycan biosynthesis - heparan sulfate / heparin	9/343	24/8979	1.22793e-07	1.0683e-05	8,88E-06	50787/50786/14042/58193/15476/83398/23908/64580/233781	9	5,051803811
mmu04724	mmu04724	Glutamatergic synapse	18/343	113/8979	2.36284e-07	1.54175e-05	1,28E-05	108069/16438/14812/105727/16519/67760/12286/11514/14800/108071/72961/108073/11515/432530/108068/14823/26557/18750	18	4,892482926
mmu00100	mmu00100	Steroid biosynthesis	8/343	20/8979	3.52245e-07	1.83872e-05	1,53E-05	13121/20775/66234/15490/235293/16987/74754/13595	8	4,81598135
mmu04727	mmu04727	GABAergic synapse	15/343	89/8979	1.15644e-06	5.03053e-05	4,18E-05	14401/14400/105727/14407/67760/14406/12286/11514/14405/16522/14402/11515/432530/14394/18750	15	4,378882776
mmu04020	mmu04020	Calcium signaling pathway	26/343	240/8979	1.43278e-06	5.34224e-05	4,44E-05	20541/16438/18213/12671/67972/17295/19218/110891/12286/11514/108071/15563/11515/432530/231602/320707/18212/11941/381290/11441/11938/65973/22045/18750/21338/11549	26	4,352773861
mmu04970	mmu04970	Salivary secretion	14/343	85/8979	3.50243e-06	0.000114267	9,49E-05	16438/12671/67972/11514/20496/11515/432530/320707/11941/234889/381290/16531/18750/11549	14	4,022576347
mmu04360	mmu04360	Axon guidance	21/343	181/8979	5.14487e-06	0.000149201	0,000123958	18186/13839/17295/241568/80883/108151/13840/13838/268902/20346/14365/13837/210801/13176/12168/18844/20563/69632/18750/22066/19878	21	3,906724346
mmu05032	mmu05032	Morphine addiction	14/343	91/8979	7.999e-06	0.000208774	0,000173452	14401/14400/16519/14407/14406/12286/11514/14405/16522/14402/11515/432530/14394/18750	14	3,760820572
mmu04723	mmu04723	Retrograde endocannabinoid signaling	18/343	148/8979	1.27497e-05	0.000302515	0,000251333	16438/14401/14400/16519/14407/14406/12286/11514/14405/14800/108071/16522/72961/14402/11515/432530/14394/18750	18	3,599749658
mmu04972	mmu04972	Pancreatic secretion	15/343	114/8979	2.65176e-05	0.000576759	0,000479178	16438/12671/67972/11514/20496/11515/432530/12638/320707/11941/381290/16531/12424/11938/18750	15	3,319502735
mmu05414	mmu05414	Dilated cardiomyopathy	13/343	94/8979	5.38673e-05	0.00108149	0,000898516	20541/110891/11514/320910/241226/11515/21808/12293/432530/16400/24052/11938/16410	13	3,046474407
mmu00532	mmu00532	Glycosaminoglycan biosynthesis - chondroitin sulfate / dermatan sulfate	6/343	20/8979	7.31593e-05	0.0013639	0,001133144	77590/234356/74241/78923/78752/233781	6	2,945714898
mmu04022	mmu04022	cGMP-PKG signaling pathway	18/343	173/8979	0.000104098	0.0018113	0,001504849	20541/16438/67972/11551/110891/11514/16337/11515/432530/320707/11941/234889/381290/16531/11938/18159/19878/11549	18	2,822507014
mmu04726	mmu04726	Serotonergic synapse	15/343	131/8979	0.000134824	0.00219931	0,001827215	16438/14401/14400/16519/12286/15557/11820/16522/15563/14402/15550/15551/140492/18750/15567	15	2,738210245
mmu04961	mmu04961	Endocrine and other factor-regulated calcium reabsorption	9/343	61/8979	0.000467064	0.00717081	0,005957596	20541/67972/110891/11515/320707/67300/11941/381290/18750	9	2,224928955
mmu01212	mmu01212	Fatty acid metabolism	9/343	62/8979	0.000528357	0.00766118	0,006365006	14104/50790/56348/107476/74205/170439/83603/20250/68801	9	2,196201179
mmu05412	mmu05412	Arrhythmogenic right ventricular cardiomyopathy	10/343	77/8979	0.000651693	0.00860735	0,007151093	20541/110891/320910/241226/12293/13506/16400/24052/11938/16410	10	2,145627604
mmu05410	mmu05410	Hypertrophic cardiomyopathy	11/343	91/8979	0.000659567	0.00860735	0,007151093	20541/110891/320910/241226/21808/12293/16400/11421/24052/11938/16410	11	2,145627604
mmu04024	mmu04024	cAMP signaling pathway	19/343	220/8979	0.000744646	0.00925488	0,007689075	14812/15245/67972/19218/15557/11514/14800/20605/15550/11515/15551/432530/12638/320707/11941/381290/18166/11938/19878	19	2,11412588
mmu04141	mmu04141	Protein processing in endoplasmic reticulum	16/343	172/8979	0.000874683	0.0103769	0,008621279	66967/66435/13666/216197/229801/16430/20338/107513/12330/64209/270669/17156/69276/23802/53421/116891	16	2,064428278
mmu04514	mmu04514	Cell adhesion molecules	16/343	174/8979	0.000990542	0.0112405	0,009338753	17968/192167/18189/11658/241568/320910/80883/241226/20340/319504/272381/12805/19268/18191/16410/18190	16	2,02971113
mmu04725	mmu04725	Cholinergic synapse	12/343	112/8979	0.00113232	0.012314	0,010230637	16438/226922/12671/16519/12286/11514/16522/11515/432530/16515/11441/18750	12	1,990097322
mmu04270	mmu04270	Vascular smooth muscle contraction	14/343	144/8979	0.00118473	0.0123686	0,010275968	16438/56089/11514/11515/77579/12310/432530/234889/16531/69632/18159/18750/19878/11549	14	1,988177263
mmu00900	mmu00900	Terpenoid backbone biosynthesis	5/343	23/8979	0.00150535	0.0151114	0,012554775	15357/110196/208715/230709/17855	5	1,901191057
mmu04742	mmu04742	Taste transduction	10/343	92/8979	0.00258488	0.0249872	0,020759678	110876/12671/12286/15557/11514/15550/15551/231602/14394/20269	10	1,682779394
mmu00510	mmu00510	N-Glycan biosynthesis	7/343	50/8979	0.00270715	0.0252345	0,020965113	67569/207958/17158/16430/56737/17156/227697	7	1,678502789
mmu00513	mmu00513	Various types of N-glycan biosynthesis	6/343	40/8979	0.00380414	0.0342372	0,028444736	67569/207958/17158/16430/56737/17156	6	1,545998091
mmu00564	mmu00564	Glycerophospholipid metabolism	10/343	98/8979	0.00410531	0.0343721	0,028556809	210992/28042/320127/225010/18807/226856/75320/14571/99712/110911	10	1,544290324
mmu04713	mmu04713	Circadian entrainment	10/343	98/8979	0.00410531	0.0343721	0,028556809	16438/14812/16519/11514/14800/16522/11515/432530/234889/18750	10	1,544290324
mmu04978	mmu04978	Mineral absorption	7/343	54/8979	0.00421421	0.0343721	0,028556809	20541/67972/110891/74051/320707/11941/381290	7	1,544290324
mmu04072	mmu04072	Phospholipase D signaling pathway	13/343	149/8979	0.00454152	0.0359193	0,029842236	108069/11514/108071/320127/16337/108073/17311/11515/432530/108068/20418/14823/18750	13	1,525168634
mmu00061	mmu00061	Fatty acid biosynthesis	4/343	19/8979	0.00514284	0.0385221	0,032004645	14104/50790/107476/74205	4	1,494786985
mmu04261	mmu04261	Adrenergic signaling in cardiomyocytes	13/343	152/8979	0.00537216	0.0385221	0,032004645	20541/67972/110891/11514/11515/12293/432530/320707/11941/381290/11938/18750/11549	13	1,494786985
mmu04911	mmu04911	Insulin secretion	9/343	86/8979	0.00537727	0.0385221	0,032004645	12671/26875/11514/11515/432530/16531/140492/12424/18750	9	1,494786985
mmu04925	mmu04925	Aldosterone synthesis and secretion	10/343	102/8979	0.00546099	0.0385221	0,032004645	16438/67972/11514/11515/432530/320707/11941/381290/15370/18750	10	1,494786985

## Sheet: REACTOME_UP_invitro
	ID	Description	GeneRatio	BgRatio	pvalue	p.adjust	qvalue	geneID	Count	LOG(qvalue)
R-MMU-2500257	R-MMU-2500257	Resolution of Sister Chromatid Cohesion	22/315	118/8880	1.1576e-10	9.16819e-08	7,77E-08	Kif2c/Dynll2/Tuba1b/Ccnb1/Cdk1/Aurkb/Cdc20/Nde1/Birc5/Cdca5/Spc25/Ppp2r1b/Tubb4b/Bub1b/Cenpa/Bub1/Spc24/Cdca8/Sgo1/Cenpe/Incenp/Nuf2	22	7,10934427
R-MMU-68877	R-MMU-68877	Mitotic Prometaphase	27/315	189/8880	4.93092e-10	1.95264e-07	1,66E-07	Kif2c/Dynll2/Tuba1b/Ccnb1/Cdk1/Aurkb/Cdc20/Nde1/Birc5/Cdca5/Nek2/Spc25/Ppp2r1b/Tubb4b/Prkaca/Bub1b/Cenpa/Bub1/Spc24/Haus8/Cdca8/Sgo1/Ncaph/Cenpe/Incenp/Nuf2/Csnk2b	27	6,781005208
R-MMU-69618	R-MMU-69618	Mitotic Spindle Checkpoint	20/315	108/8880	9.42846e-10	2.48911e-07	2,11E-07	Kif2c/Dynll2/Aurkb/Cdc20/Nde1/Birc5/Spc25/Ppp2r1b/Bub1b/Ube2c/Cenpa/Ube2s/Bub1/Spc24/Cdca8/Sgo1/Cenpe/Incenp/Nuf2/Anapc11	20	6,6755834
R-MMU-69620	R-MMU-69620	Cell Cycle Checkpoints	32/315	279/8880	3.45121e-09	6.83339e-07	5,79E-07	Kif2c/Dynll2/Ccnb1/Mcm5/Cdk1/Aurkb/Ccna2/Mcm10/Cdc20/Nde1/Birc5/Mcm3/Spc25/Ppp2r1b/Ywhaz/Cdc6/Bub1b/Ube2c/Cenpa/Ube2s/Bub1/Spc24/Cdca8/Mcm2/Sgo1/Cenpe/Incenp/Cdk2/Mcm4/Psmd8/Nuf2/Anapc11	32	6,236992043
R-MMU-9648025	R-MMU-9648025	EML4 and NUDC in mitotic spindle formation	19/315	107/8880	5.22121e-09	7.16303e-07	6,07E-07	Kif2c/Dynll2/Tuba1b/Aurkb/Cdc20/Nde1/Birc5/Spc25/Ppp2r1b/Tubb4b/Bub1b/Cenpa/Bub1/Spc24/Cdca8/Sgo1/Cenpe/Incenp/Nuf2	19	6,216531251
R-MMU-2467813	R-MMU-2467813	Separation of Sister Chromatids	25/315	183/8880	5.71503e-09	7.16303e-07	6,07E-07	Kif2c/Dynll2/Tuba1b/Aurkb/Cdc20/Nde1/Birc5/Cdca5/Spc25/Ppp2r1b/Tubb4b/Bub1b/Ube2c/Cenpa/Espl1/Ube2s/Bub1/Spc24/Cdca8/Sgo1/Cenpe/Incenp/Psmd8/Nuf2/Anapc11	25	6,216531251
R-MMU-5663220	R-MMU-5663220	RHO GTPases Activate Formins	21/315	132/8880	6.33096e-09	7.16303e-07	6,07E-07	Kif2c/Dynll2/Tuba1b/Aurkb/Cdc20/Nde1/Birc5/Spc25/Ppp2r1b/Pfn2/Tubb4b/Bub1b/Cenpa/Bub1/Spc24/Cdca8/Sgo1/Cenpe/Incenp/Nuf2/Actb	21	6,216531251
R-MMU-68882	R-MMU-68882	Mitotic Anaphase	27/315	215/8880	8.86705e-09	8.635e-07	7,32E-07	Kif2c/Dynll2/Tuba1b/Ccnb1/Cdk1/Aurkb/Cdc20/Nde1/Birc5/Cdca5/Spc25/Ppp2r1b/Tubb4b/Bub1b/Ube2c/Cenpa/Espl1/Ube2s/Bub1/Spc24/Cdca8/Sgo1/Cenpe/Incenp/Psmd8/Nuf2/Anapc11	27	6,135365923
R-MMU-2555396	R-MMU-2555396	Mitotic Metaphase and Anaphase	27/315	216/8880	9.8125e-09	8.635e-07	7,32E-07	Kif2c/Dynll2/Tuba1b/Ccnb1/Cdk1/Aurkb/Cdc20/Nde1/Birc5/Cdca5/Spc25/Ppp2r1b/Tubb4b/Bub1b/Ube2c/Cenpa/Espl1/Ube2s/Bub1/Spc24/Cdca8/Sgo1/Cenpe/Incenp/Psmd8/Nuf2/Anapc11	27	6,135365923
R-MMU-141424	R-MMU-141424	Amplification of signal from the kinetochores	17/315	91/8880	1.53983e-08	1.10868e-06	9,40E-07	Kif2c/Dynll2/Aurkb/Cdc20/Nde1/Birc5/Spc25/Ppp2r1b/Bub1b/Cenpa/Bub1/Spc24/Cdca8/Sgo1/Cenpe/Incenp/Nuf2	17	6,026823084
R-MMU-141444	R-MMU-141444	Amplification of signal from unattached kinetochores via a MAD2 inhibitory signal	17/315	91/8880	1.53983e-08	1.10868e-06	9,40E-07	Kif2c/Dynll2/Aurkb/Cdc20/Nde1/Birc5/Spc25/Ppp2r1b/Bub1b/Cenpa/Bub1/Spc24/Cdca8/Sgo1/Cenpe/Incenp/Nuf2	17	6,026823084
R-MMU-68886	R-MMU-68886	M Phase	35/315	388/8880	2.95784e-07	1.95218e-05	1,66E-05	Kif20a/Kif2c/Dynll2/Tuba1b/Ccnb1/Cdk1/Aurkb/Cdc20/Nde1/Birc5/Cdca5/Nek2/Mapk3/Spc25/Ppp2r1b/Tubb4b/Prkaca/Bub1b/Ube2c/Cenpa/Espl1/Ube2s/Set/Bub1/Spc24/Haus8/Cdca8/Sgo1/Ncaph/Cenpe/Incenp/Psmd8/Nuf2/Csnk2b/Anapc11	35	4,781108788
R-MMU-176408	R-MMU-176408	Regulation of APC/C activators between G1/S and early anaphase	9/315	29/8880	4.24708e-07	2.58745e-05	2,19E-05	Ccnb1/Cdk1/Ccna2/Cdc20/Bub1b/Ube2c/Ube2s/Cdk2/Anapc11	9	4,658756279
R-MMU-72689	R-MMU-72689	Formation of a pool of free 40S subunits	15/315	98/8880	1.61433e-06	9.13252e-05	7,74E-05	Rpl37a/Rpl26/Rpl7a/Rps11/Rpl37/Rpl35/Eif3k/Rps3a1/Rpl13/Rpl7/Rpl18a/Rps28/Rpl3/Rpl35a/Eif3f	15	4,11103764
R-MMU-156827	R-MMU-156827	L13a-mediated translational silencing of Ceruloplasmin expression	15/315	108/8880	5.61244e-06	0.000296337	0,00025128	Rpl37a/Rpl26/Rpl7a/Rps11/Rpl37/Rpl35/Eif3k/Rps3a1/Rpl13/Rpl7/Rpl18a/Rps28/Rpl3/Rpl35a/Eif3f	15	3,599842261
R-MMU-72706	R-MMU-72706	GTP hydrolysis and joining of the 60S ribosomal subunit	15/315	109/8880	6.30251e-06	0.000311974	0,00026454	Rpl37a/Rpl26/Rpl7a/Rps11/Rpl37/Rpl35/Eif3k/Rps3a1/Rpl13/Rpl7/Rpl18a/Rps28/Rpl3/Rpl35a/Eif3f	15	3,577509072
R-MMU-174143	R-MMU-174143	APC/C-mediated degradation of cell cycle proteins	13/315	85/8880	8.12917e-06	0.000357683	0,000303299	Ccnb1/Cdk1/Aurkb/Ccna2/Cdc20/Nek2/Bub1b/Ube2c/Ube2s/Aurka/Cdk2/Psmd8/Anapc11	13	3,518129352
R-MMU-453276	R-MMU-453276	Regulation of mitotic cell cycle	13/315	85/8880	8.12917e-06	0.000357683	0,000303299	Ccnb1/Cdk1/Aurkb/Ccna2/Cdc20/Nek2/Bub1b/Ube2c/Ube2s/Aurka/Cdk2/Psmd8/Anapc11	13	3,518129352
R-MMU-983189	R-MMU-983189	Kinesins	10/315	52/8880	1.14987e-05	0.000479314	0,000406436	Kif20a/Kif2c/Tuba1b/Kif18b/Kif11/Racgap1/Kif22/Tubb4b/Kif4/Cenpe	10	3,391007716
R-MMU-1799339	R-MMU-1799339	SRP-dependent cotranslational protein targeting to membrane	13/315	89/8880	1.36164e-05	0.000491378	0,000416665	Rpl37a/Rpl26/Rpl7a/Rps11/Rpl37/Rpl35/Rps3a1/Rpl13/Rpl7/Rpl18a/Rps28/Rpl3/Rpl35a	13	3,380212467
R-MMU-72613	R-MMU-72613	Eukaryotic Translation Initiation	15/315	116/8880	1.36494e-05	0.000491378	0,000416665	Rpl37a/Rpl26/Rpl7a/Rps11/Rpl37/Rpl35/Eif3k/Rps3a1/Rpl13/Rpl7/Rpl18a/Rps28/Rpl3/Rpl35a/Eif3f	15	3,380212467
R-MMU-72737	R-MMU-72737	Cap-dependent Translation Initiation	15/315	116/8880	1.36494e-05	0.000491378	0,000416665	Rpl37a/Rpl26/Rpl7a/Rps11/Rpl37/Rpl35/Eif3k/Rps3a1/Rpl13/Rpl7/Rpl18a/Rps28/Rpl3/Rpl35a/Eif3f	15	3,380212467
R-MMU-975956	R-MMU-975956	Nonsense Mediated Decay (NMD) independent of the Exon Junction Complex (EJC)	13/315	91/8880	1.742e-05	0.000599855	0,000508649	Rpl37a/Rpl26/Rpl7a/Rps11/Rpl37/Rpl35/Rps3a1/Rpl13/Rpl7/Rpl18a/Rps28/Rpl3/Rpl35a	13	3,293581947
R-MMU-72766	R-MMU-72766	Translation	21/315	221/8880	3.60702e-05	0.00115558	0,000979876	Rpl37a/Rpl26/Rpl7a/Rps11/Rpl37/Rpl35/Eif3k/Eef1a1/Rps3a1/Mrps6/Rpl13/Rpl7/Rpl18a/Mrpl24/Rps28/Rpl3/Rpl35a/Mrpl48/Mrpl58/Mrps26/Eif3f	21	3,00882877
R-MMU-195258	R-MMU-195258	RHO GTPase Effectors	26/315	309/8880	3.64766e-05	0.00115558	0,000979876	Kif2c/Dynll2/Tuba1b/Aurkb/Prc1/Cdc20/Nde1/Birc5/Mapk3/Cybb/Spc25/Ppp2r1b/Pfn2/Ywhaz/Tubb4b/Bub1b/Cenpa/Brk1/Bub1/Spc24/Cdca8/Sgo1/Cenpe/Incenp/Nuf2/Actb	26	3,00882877
R-MMU-68962	R-MMU-68962	Activation of the pre-replicative complex	7/315	30/8880	6.6564e-05	0.00202764	0,001719344	Mcm5/Mcm10/Mcm3/Cdc6/Mcm2/Cdk2/Mcm4	7	2,764637137
R-MMU-927802	R-MMU-927802	Nonsense-Mediated Decay (NMD)	13/315	111/8880	0.000144299	0.00406405	0,003446123	Rpl37a/Rpl26/Rpl7a/Rps11/Rpl37/Rpl35/Rps3a1/Rpl13/Rpl7/Rpl18a/Rps28/Rpl3/Rpl35a	13	2,462669218
R-MMU-975957	R-MMU-975957	Nonsense Mediated Decay (NMD) enhanced by the Exon Junction Complex (EJC)	13/315	111/8880	0.000144299	0.00406405	0,003446123	Rpl37a/Rpl26/Rpl7a/Rps11/Rpl37/Rpl35/Rps3a1/Rpl13/Rpl7/Rpl18a/Rps28/Rpl3/Rpl35a	13	2,462669218
R-MMU-174048	R-MMU-174048	APC/C:Cdc20 mediated degradation of Cyclin B	6/315	24/8880	0.00014881	0.00406405	0,003446123	Ccnb1/Cdk1/Cdc20/Ube2c/Ube2s/Anapc11	6	2,462669218
R-MMU-176187	R-MMU-176187	Activation of ATR in response to replication stress	7/315	34/8880	0.000155687	0.00411013	0,003485198	Mcm5/Mcm10/Mcm3/Cdc6/Mcm2/Cdk2/Mcm4	7	2,457772543
R-MMU-179409	R-MMU-179409	APC-Cdc20 mediated degradation of Nek2A	6/315	26/8880	0.000239733	0.0061248	0,005193544	Cdc20/Nek2/Bub1b/Ube2c/Ube2s/Anapc11	6	2,284536213
R-MMU-6811434	R-MMU-6811434	COPI-dependent Golgi-to-ER retrograde traffic	11/315	90/8880	0.00032017	0.00760588	0,006449428	Kif20a/Kif2c/Arf3/Tuba1b/Kif18b/Kif11/Racgap1/Kif22/Tubb4b/Kif4/Cenpe	11	2,190478818
R-MMU-69052	R-MMU-69052	Switching of origins to a post-replicative state	11/315	90/8880	0.00032017	0.00760588	0,006449428	Mcm5/Ccna2/Mcm3/Cdc6/Ube2c/Ube2s/Mcm2/Cdk2/Mcm4/Psmd8/Anapc11	11	2,190478818
R-MMU-176409	R-MMU-176409	APC/C:Cdc20 mediated degradation of mitotic proteins	10/315	76/8880	0.000326515	0.00760588	0,006449428	Ccnb1/Cdk1/Ccna2/Cdc20/Nek2/Bub1b/Ube2c/Ube2s/Psmd8/Anapc11	10	2,190478818
R-MMU-176814	R-MMU-176814	Activation of APC/C and APC/C:Cdc20 mediated degradation of mitotic proteins	10/315	77/8880	0.000363685	0.00822967	0,006978374	Ccnb1/Cdk1/Ccna2/Cdc20/Nek2/Bub1b/Ube2c/Ube2s/Psmd8/Anapc11	10	2,156245757
R-MMU-69306	R-MMU-69306	DNA Replication	13/315	123/8880	0.000403003	0.00886606	0,007518002	Mcm5/Ccna2/Mcm10/Mcm3/Cdc6/Ube2c/Ube2s/Mcm2/E2f2/Cdk2/Mcm4/Psmd8/Anapc11	13	2,123897558
R-MMU-2871796	R-MMU-2871796	FCERI mediated MAPK activation	6/315	29/8880	0.000452159	0.00967865	0,008207041	Mapk3/Fcer1g/Vav1/Shc1/Hras/Vav2	6	2,085813406
R-MMU-176412	R-MMU-176412	Phosphorylation of the APC/C	5/315	20/8880	0.000543506	0.011164	0,009466583	Ccnb1/Cdk1/Ube2c/Ube2s/Anapc11	5	2,023806731
R-MMU-453279	R-MMU-453279	Mitotic G1 phase and G1/S transition	13/315	127/8880	0.000549744	0.011164	0,009466583	Mcm5/Ccna2/Mcm10/Mcm3/Ppp2r1b/E2f4/Ccnd2/Cdc6/Mcm2/E2f2/Cdk2/Mcm4/Psmd8	13	2,023806731
R-MMU-141405	R-MMU-141405	Inhibition of the proteolytic activity of APC/C required for the onset of anaphase by mitotic spindle checkpoint components	5/315	21/8880	0.000692837	0.0133836	0,011348649	Cdc20/Bub1b/Ube2c/Ube2s/Anapc11	5	1,945055834
R-MMU-141430	R-MMU-141430	Inactivation of APC/C via direct inhibition of the APC/C complex	5/315	21/8880	0.000692837	0.0133836	0,011348649	Cdc20/Bub1b/Ube2c/Ube2s/Anapc11	5	1,945055834
R-MMU-173623	R-MMU-173623	Classical antibody-mediated complement activation	3/315	1980-06-01	0.000816541	0.0150395	0,012752829	C1qc/C1qb/C1qa	3	1,894393481
R-MMU-176417	R-MMU-176417	Phosphorylation of Emi1	3/315	1980-06-01	0.000816541	0.0150395	0,012752829	Ccnb1/Cdk1/Cdc20	3	1,894393481
R-MMU-69273	R-MMU-69273	Cyclin A/B1/B2 associated events during G2/M transition	5/315	22/8880	0.000870849	0.0156753	0,013291907	Ccnb1/Cdk1/Ccna2/Ppp2r1b/Cdk2	5	1,876412713
R-MMU-6791312	R-MMU-6791312	TP53 Regulates Transcription of Cell Cycle Genes	6/315	34/8880	0.00110271	0.0186215	0,015790198	Ccnb1/Cdk1/Ccna2/E2f8/Aurka/Cdk2	6	1,801612422
R-MMU-6791226	R-MMU-6791226	Major pathway of rRNA processing in the nucleolus and cytosol	15/315	172/8880	0.00115133	0.0186215	0,015790198	Rpl37a/Rpl26/Rpl7a/Rps11/Rpl37/Rpl35/Rps3a1/Rpl13/Rpl7/Rpl18a/Rps28/Exosc8/Rpl3/Rpl35a/Wdr18	15	1,801612422
R-MMU-72312	R-MMU-72312	rRNA processing	15/315	172/8880	0.00115133	0.0186215	0,015790198	Rpl37a/Rpl26/Rpl7a/Rps11/Rpl37/Rpl35/Rps3a1/Rpl13/Rpl7/Rpl18a/Rps28/Exosc8/Rpl3/Rpl35a/Wdr18	15	1,801612422
R-MMU-8868773	R-MMU-8868773	rRNA processing in the nucleus and cytosol	15/315	172/8880	0.00115133	0.0186215	0,015790198	Rpl37a/Rpl26/Rpl7a/Rps11/Rpl37/Rpl35/Rps3a1/Rpl13/Rpl7/Rpl18a/Rps28/Exosc8/Rpl3/Rpl35a/Wdr18	15	1,801612422
R-MMU-179419	R-MMU-179419	APC:Cdc20 mediated degradation of cell cycle proteins prior to satisfation of the cell cycle checkpoint	9/315	74/8880	0.00115209	0.0186215	0,015790198	Cdk1/Ccna2/Cdc20/Nek2/Bub1b/Ube2c/Ube2s/Psmd8/Anapc11	9	1,801612422
R-MMU-983231	R-MMU-983231	Factors involved in megakaryocyte development and platelet production	12/315	122/8880	0.00126714	0.0200715	0,017019652	Kif20a/Kif2c/Tuba1b/Kif18b/Kif11/Racgap1/Kif22/Itpk1/Tubb4b/Prkaca/Kif4/Cenpe	12	1,769049321
R-MMU-8856688	R-MMU-8856688	Golgi-to-ER retrograde transport	12/315	123/8880	0.00136056	0.0211287	0,017916107	Kif20a/Kif2c/Dynll2/Arf3/Tuba1b/Kif18b/Kif11/Racgap1/Kif22/Tubb4b/Kif4/Cenpe	12	1,746756345
R-MMU-6804114	R-MMU-6804114	TP53 Regulates Transcription of Genes Involved in G2 Cell Cycle Arrest	3/315	1980-07-01	0.00139147	0.0211932	0,017970861	Ccnb1/Cdk1/Aurka	3	1,745431109
R-MMU-373760	R-MMU-373760	L1CAM interactions	8/315	63/8880	0.00162309	0.0242545	0,020566654	Tuba1b/Mapk3/Tubb4b/Dpysl2/Vav2/Kif4/Actb/Csnk2b	8	1,686836358
R-MMU-69242	R-MMU-69242	S Phase	13/315	143/8880	0.00166648	0.0244417	0,020725429	Mcm5/Ccna2/Cdca5/Mcm3/Esco2/Cdc6/Ube2c/Ube2s/Mcm2/Cdk2/Mcm4/Psmd8/Anapc11	13	1,683496468
R-MMU-180024	R-MMU-180024	DARPP-32 events	4/315	16/8880	0.00201568	0.0290258	0,024612488	Ppp2r1b/Ppp1r1b/Prkaca/Ppp1ca	4	1,608844483
R-MMU-499943	R-MMU-499943	Interconversion of nucleotide di- and triphosphates	5/315	27/8880	0.00230845	0.032648	0,027684006	Txnrd1/Dut/Rrm2/Nme1/Rrm1	5	1,557771072
R-MMU-69002	R-MMU-69002	DNA Replication Pre-Initiation	9/315	82/8880	0.00238556	0.0331468	0,028106922	Mcm5/Mcm10/Mcm3/Cdc6/Mcm2/E2f2/Cdk2/Mcm4/Psmd8	9	1,551186719
R-MMU-69239	R-MMU-69239	Synthesis of DNA	11/315	115/8880	0.00249803	0.034111	0,02892454	Mcm5/Ccna2/Mcm3/Cdc6/Ube2c/Ube2s/Mcm2/Cdk2/Mcm4/Psmd8/Anapc11	11	1,538733538
R-MMU-68949	R-MMU-68949	Orc1 removal from chromatin	8/315	70/8880	0.00319423	0.0422994	0,035867908	Mcm5/Ccna2/Mcm3/Cdc6/Mcm2/Cdk2/Mcm4/Psmd8	8	1,44529395
R-MMU-2424491	R-MMU-2424491	DAP12 signaling	5/315	29/8880	0.0032045	0.0422994	0,035867908	Tyrobp/Trem2/Shc1/Hras/Vav2	5	1,44529395
R-MMU-4615885	R-MMU-4615885	SUMOylation of DNA replication proteins	6/315	42/8880	0.00339116	0.0438952	0,037221091	Top2a/Aurkb/Birc5/Cdca8/Sumo3/Incenp	6	1,429210901
R-MMU-2132295	R-MMU-2132295	MHC class II antigen presentation	11/315	120/8880	0.00348522	0.0438952	0,037221091	Kif20a/Kif2c/Dynll2/Tuba1b/Kif18b/Kif11/Racgap1/Kif22/Tubb4b/Kif4/Cenpe	11	1,429210901
R-MMU-8854518	R-MMU-8854518	AURKA Activation by TPX2	8/315	71/8880	0.00349167	0.0438952	0,037221091	Tpx2/Cdk1/Nde1/Nek2/Tubb4b/Prkaca/Aurka/Haus8	8	1,429210901
R-MMU-69206	R-MMU-69206	G1/S Transition	10/315	104/8880	0.00372977	0.0461559	0,039138066	Mcm5/Ccna2/Mcm10/Mcm3/Ppp2r1b/Cdc6/Mcm2/Cdk2/Mcm4/Psmd8	10	1,407400636
R-MMU-69275	R-MMU-69275	G2/M Transition	14/315	176/8880	0.00390222	0.0473628	0,040161442	Tuba1b/Ccnb1/Tpx2/Cdk1/Ccna2/Nde1/Nek2/Ppp2r1b/Tubb4b/Prkaca/Aurka/Haus8/Cdk2/Psmd8	14	1,396190704
R-MMU-166663	R-MMU-166663	Initial triggering of complement	4/315	19/8880	0.0039469	0.0473628	0,040161442	C1qc/C1qb/C1qa/C4b	4	1,396190704
R-MMU-174184	R-MMU-174184	Cdc20:Phospho-APC/C mediated degradation of Cyclin A	8/315	73/8880	0.00415061	0.0490639	0,041603919	Cdk1/Ccna2/Cdc20/Bub1b/Ube2c/Ube2s/Psmd8/Anapc11	8	1,380865756

## Sheet: REACTOME_DOWN_invitro
	ID	Description	GeneRatio	BgRatio	pvalue	p.adjust	qvalue	geneID	Count	LOG(qvalue)
R-MMU-112316	R-MMU-112316	Neuronal System	56/412	323/8880	2.55695e-18	1.7285e-15	1,57E-15	Lrrc7/Kcnq5/Kcnh7/Gabrb2/Gabrb1/Ntrk3/Grin2b/Slc38a1/Ptprd/Nlgn1/Nrxn1/Kcnj3/Gabrg3/Il1rap/Slc38a2/Gabrg2/Cacna1a/Slitrk1/Adcy8/Lrrtm2/Grm5/Kcnj16/Kcnj6/Slc17a7/Kcna4/Glra2/Kcnb2/Kcng3/Gabrb3/Adcy9/Lrrtm4/Slitrk2/Adcy1/Kcnv1/Ppfibp2/Kcnk4/Lrrc4b/Kcnj12/Gabra1/Hcn1/Kcnma1/Slitrk5/Glrb/Chrna7/Kcnn2/Kcnk1/Kcnf1/Syn3/Glra3/Ptprf/Nrxn3/Homer2/Syt1/Prkca/Ppfia2/Slc6a4	56	14,8028459
R-MMU-191273	R-MMU-191273	Cholesterol biosynthesis	12/412	26/8880	4.54346e-10	1.35676e-07	1,24E-07	Hmgcr/Cyp51/Fdps/Sqle/Msmo1/Hmgcs1/Hsd17b7/Sc5d/Lss/Dhcr24/Ebp/Mvk	12	6,908012601
R-MMU-6794362	R-MMU-6794362	Protein-protein interactions at synapses	18/412	66/8880	6.02111e-10	1.35676e-07	1,24E-07	Ntrk3/Grin2b/Ptprd/Nlgn1/Nrxn1/Il1rap/Slitrk1/Lrrtm2/Grm5/Lrrtm4/Slitrk2/Ppfibp2/Lrrc4b/Slitrk5/Ptprf/Nrxn3/Homer2/Ppfia2	18	6,908012601
R-MMU-388844	R-MMU-388844	Receptor-type tyrosine-protein phosphatases	10/412	19/8880	2.63349e-09	4.45059e-07	4,05E-07	Ntrk3/Ptprd/Il1rap/Slitrk1/Slitrk2/Ppfibp2/Lrrc4b/Slitrk5/Ptprf/Ppfia2	10	6,392096506
R-MMU-112315	R-MMU-112315	Transmission across Chemical Synapses	28/412	199/8880	1.25908e-07	1.70228e-05	1,55E-05	Lrrc7/Gabrb2/Gabrb1/Grin2b/Slc38a1/Kcnj3/Gabrg3/Slc38a2/Gabrg2/Cacna1a/Adcy8/Kcnj16/Kcnj6/Slc17a7/Glra2/Gabrb3/Adcy9/Adcy1/Kcnj12/Gabra1/Glrb/Chrna7/Syn3/Glra3/Syt1/Prkca/Ppfia2/Slc6a4	28	4,809483983
R-MMU-1630316	R-MMU-1630316	Glycosaminoglycan metabolism	20/412	117/8880	3.5649e-07	4.01646e-05	3,66E-05	Has3/Hs6st3/Hs6st2/Chst15/Ext1/Dsel/Hspg2/Csgalnact1/Arsb/B4galt6/Acan/Chpf/Chsy3/Csgalnact2/Hs3st1/Ndst3/Hs2st1/Ndst4/Hgsnat/Xylt1	20	4,436671313
R-MMU-418360	R-MMU-418360	Platelet calcium homeostasis	9/412	25/8880	9.61292e-07	8.75903e-05	7,98E-05	Slc8a1/Itpr1/Atp2b1/Slc8a2/P2rx2/Atp2b3/Atp2b2/Atp2b4/Atp2a2	9	4,098058345
R-MMU-418359	R-MMU-418359	Reduction of cytosolic Ca++ levels	7/412	14/8880	1.13768e-06	8.75903e-05	7,98E-05	Slc8a1/Atp2b1/Slc8a2/Atp2b3/Atp2b2/Atp2b4/Atp2a2	7	4,098058345
R-MMU-977443	R-MMU-977443	GABA receptor activation	13/412	56/8880	1.16614e-06	8.75903e-05	7,98E-05	Gabrb2/Gabrb1/Kcnj3/Gabrg3/Gabrg2/Adcy8/Kcnj16/Kcnj6/Gabrb3/Adcy9/Adcy1/Kcnj12/Gabra1	13	4,098058345
R-MMU-425393	R-MMU-425393	Transport of inorganic cations/anions and amino acids/oligopeptides	17/412	100/8880	2.93398e-06	0.000198337	0,000180671	Slc8a1/Slc7a11/Slc9a7/Slc38a1/Slc3a2/Slc38a2/Slc8a2/Slc1a4/Slc12a2/Slc17a7/Slc17a5/Slc7a1/Slc4a8/Slc20a2/Slc4a3/Slc9a6/Slc4a10	17	3,743110631
R-MMU-112314	R-MMU-112314	Neurotransmitter receptors and postsynaptic signal transmission	20/412	136/8880	4.11771e-06	0.000253052	0,000230513	Lrrc7/Gabrb2/Gabrb1/Grin2b/Kcnj3/Gabrg3/Gabrg2/Adcy8/Kcnj16/Kcnj6/Glra2/Gabrb3/Adcy9/Adcy1/Kcnj12/Gabra1/Glrb/Chrna7/Glra3/Prkca	20	3,637304353
R-MMU-1296071	R-MMU-1296071	Potassium Channels	16/412	98/8880	9.83501e-06	0.000554039	0,000504691	Kcnq5/Kcnh7/Kcnj3/Kcnj16/Kcnj6/Kcna4/Kcnb2/Kcng3/Kcnv1/Kcnk4/Kcnj12/Hcn1/Kcnma1/Kcnn2/Kcnk1/Kcnf1	16	3,296974201
R-MMU-5576891	R-MMU-5576891	Cardiac conduction	17/412	114/8880	1.80259e-05	0.000937345	0,000853857	Slc8a1/Itpr1/Scn2a/Akap9/Atp2b1/Slc8a2/Scn1a/Atp2b3/Atp2b2/Kcnk4/Kcnj12/Atp2b4/Scn3a/Kcnk1/Atp2a2/Asph/Nppc	17	3,068615095
R-MMU-8957322	R-MMU-8957322	Metabolism of steroids	17/412	116/8880	2.27555e-05	0.00109876	0,001000898	Hmgcr/Hsd17b12/Cyp51/Fdps/Sqle/Msmo1/Hmgcs1/Hsd17b7/Sc5d/Srebf2/Stard4/Lss/Mbtps2/Dhcr24/Ebp/Mvk/Slc27a2	17	2,999610134
R-MMU-2022928	R-MMU-2022928	HS-GAG biosynthesis	8/412	28/8880	2.74611e-05	0.00123758	0,001127351	Hs6st3/Hs6st2/Ext1/Hspg2/Hs3st1/Ndst3/Hs2st1/Ndst4	8	2,947940846
R-MMU-418990	R-MMU-418990	Adherens junctions interactions	8/412	32/8880	7.89089e-05	0.00301198	0,002743703	Cdh8/Cdh12/Cdh11/Cdh18/Cdh6/Cdh10/Cadm2/Cdh7	8	2,561662903
R-MMU-75105	R-MMU-75105	Fatty acyl-CoA biosynthesis	8/412	32/8880	7.89089e-05	0.00301198	0,002743703	Fasn/Acsl4/Hsd17b12/Acaca/Acsl3/Elovl6/Scd2/Elovl5	8	2,561662903
R-MMU-1638091	R-MMU-1638091	Heparan sulfate/heparin (HS-GAG) metabolism	10/412	50/8880	8.02005e-05	0.00301198	0,002743703	Hs6st3/Hs6st2/Ext1/Hspg2/Hs3st1/Ndst3/Hs2st1/Ndst4/Hgsnat/Xylt1	10	2,561662903
R-MMU-1793185	R-MMU-1793185	Chondroitin sulfate/dermatan sulfate metabolism	9/412	47/8880	0.000258301	0.00919007	0,008371525	Chst15/Dsel/Hspg2/Csgalnact1/Arsb/Chpf/Chsy3/Csgalnact2/Xylt1	9	2,077195435
R-MMU-425407	R-MMU-425407	SLC-mediated transmembrane transport	23/412	226/8880	0.00031966	0.0108045	0,009842176	Slc8a1/Slc7a11/Slc16a7/Slc9a7/Slc38a1/Slc6a9/Slc3a2/Slc38a2/Slc8a2/Slc1a4/Slc39a7/Slc12a2/Slc17a7/Slc17a5/Slc7a1/Slc39a6/Slc4a8/Slc29a3/Slc20a2/Slco3a1/Slc4a3/Slc9a6/Slc4a10	23	2,006908887
R-MMU-421270	R-MMU-421270	Cell-cell junction organization	8/412	40/8880	0.000416402	0.0134042	0,012210296	Cdh8/Cdh12/Cdh11/Cdh18/Cdh6/Cdh10/Cadm2/Cdh7	8	1,913273792
R-MMU-6794361	R-MMU-6794361	Neurexins and neuroligins	7/412	31/8880	0.000438745	0.0134814	0,012280657	Nlgn1/Nrxn1/Lrrtm2/Grm5/Lrrtm4/Nrxn3/Homer2	7	1,910778412
R-MMU-5578775	R-MMU-5578775	Ion homeostasis	9/412	52/8880	0.000567913	0.0166917	0,015204996	Slc8a1/Itpr1/Atp2b1/Slc8a2/Atp2b3/Atp2b2/Atp2b4/Atp2a2/Asph	9	1,818013676
R-MMU-446728	R-MMU-446728	Cell junction organization	10/412	64/8880	0.000661991	0.018077	0,016466904	Cdh8/Cdh12/Dst/Cdh11/Cdh18/Cdh6/Cdh10/Cadm2/Cdh7/Fblim1	10	1,783388037
R-MMU-397014	R-MMU-397014	Muscle contraction	18/412	166/8880	0.000668528	0.018077	0,016466904	Slc8a1/Itpr1/Scn2a/Akap9/Atp2b1/Slc8a2/Sorbs1/Scn1a/Atp2b3/Atp2b2/Kcnk4/Kcnj12/Atp2b4/Scn3a/Kcnk1/Atp2a2/Asph/Nppc	18	1,783388037
R-MMU-71387	R-MMU-71387	Metabolism of carbohydrates	24/412	261/8880	0.00103878	0.0270083	0,024602746	Has3/Hs6st3/Hs6st2/Chst15/Ext1/Ranbp2/Dsel/Hspg2/Csgalnact1/Arsb/B4galt6/B3galt2/Acan/Chpf/Chsy3/Csgalnact2/Hs3st1/Ndst3/Hs2st1/Gaa/Ndst4/Fut9/Hgsnat/Xylt1	24	1,60901642
R-MMU-390666	R-MMU-390666	Serotonin receptors	4/412	1980-11-01	0.00116153	0.0290813	0,026491046	Htr1f/Htr5a/Htr1a/Htr1b	4	1,576900886
R-MMU-2022870	R-MMU-2022870	Chondroitin sulfate biosynthesis	5/412	19/8880	0.00142107	0.0343086	0,031252772	Chst15/Csgalnact1/Chpf/Chsy3/Csgalnact2	5	1,505111462
R-MMU-1500931	R-MMU-1500931	Cell-Cell communication	11/412	83/8880	0.0014852	0.0346206	0,031536993	Cdh8/Cdh12/Dst/Cdh11/Cdh18/Cdh6/Cdh10/Cadm2/Cdh7/Fblim1/Cd47	11	1,501179724
R-MMU-9013424	R-MMU-9013424	RHOV GTPase cycle	6/412	29/8880	0.00183848	0.0406255	0,037007056	Usp9x/Dst/Cltc/Arhgap12/Sptbn1/Peak1	6	1,431715465
R-MMU-375280	R-MMU-375280	Amine ligand-binding receptors	7/412	39/8880	0.001863	0.0406255	0,037007056	Chrm3/Adra2a/Htr1f/Htr5a/Htr1a/Htr1b/Adra1a	7	1,431715465
R-MMU-977444	R-MMU-977444	GABA B receptor activation	7/412	40/8880	0.00216986	0.0444492	0,040490207	Kcnj3/Adcy8/Kcnj16/Kcnj6/Adcy9/Adcy1/Kcnj12	7	1,392650001
R-MMU-991365	R-MMU-991365	Activation of GABAB receptors	7/412	40/8880	0.00216986	0.0444492	0,040490207	Kcnj3/Adcy8/Kcnj16/Kcnj6/Adcy9/Adcy1/Kcnj12	7	1,392650001

## Sheet: GO_BP_UP_invivo
	ID	Description	GeneRatio	BgRatio	pvalue	p.adjust	qvalue	geneID	Count	LOG(qvalue)
GO:0002181	GO:0002181	cytoplasmic translation	21/518	92/23355	8.20145e-16	3.3913e-12	2,92E-12	Rpl38/Rpl31/Rpl18a/Rps29/Rps23/Rpl15/Rps26/Rpl30/Rplp1/Rpl26/Eif3m/Rpl35a/Rps28/Rpl39/Mcts1/Rbm24/Rpl22/Eif4a2/Rps21/Eif2s2/Rpl24	21	-11,53478758
GO:0010499	GO:0010499	proteasomal ubiquitin-independent protein catabolic process	10/518	22/23355	1.34582e-11	1.85499e-08	1,60E-08	Psma4/Psma3/Psmb3/Psmb10/Psma1/Psma5/Enc1/Psmb4/Psmb7/Psma7	10	-7,796812378
GO:0022613	GO:0022613	ribonucleoprotein complex biogenesis	35/518	408/23355	1.01447e-11	1.85499e-08	1,60E-08	Rps7/Rpl38/Rps14/Rps25/Rpl23a/Rpl35/Rpl7/Rps5/Mrpl20/Rpl26/Rps16/Dcaf13/Rpl35a/Nip7/Snrpd3/Rps24/Rpl5/Rps28/Pin4/Mcts1/Rpl10/Npm3/Eif6/Hsp90aa1/Snrpd1/Rpf2/Rps21/Eif2s2/Ebna1bp2/Snrpg/Rpl24/Nmd3/C1d/Exosc7/Rps17	35	-7,796812378
GO:0042254	GO:0042254	ribosome biogenesis	29/518	294/23355	2.2268e-11	2.30195e-08	1,98E-08	Rps7/Rpl38/Rps14/Rps25/Rpl23a/Rpl35/Rpl7/Rps5/Mrpl20/Rpl26/Rps16/Dcaf13/Rpl35a/Nip7/Rps24/Rpl5/Rps28/Pin4/Rpl10/Npm3/Eif6/Rpf2/Rps21/Ebna1bp2/Rpl24/Nmd3/C1d/Exosc7/Rps17	29	-7,703057919
GO:0042273	GO:0042273	ribosomal large subunit biogenesis	14/518	72/23355	5.38813e-10	4.45598e-07	3,84E-07	Rpl38/Rpl23a/Rpl35/Rpl7/Mrpl20/Rpl26/Rpl35a/Nip7/Rpl5/Rpl10/Eif6/Rpf2/Ebna1bp2/Rpl24	14	-6,416210363
GO:0042255	GO:0042255	ribosome assembly	13/518	64/23355	1.26667e-09	8.72944e-07	7,51E-07	Rpl38/Rps14/Rps25/Rpl23a/Rps5/Mrpl20/Nip7/Rpl5/Rps28/Rpl10/Eif6/Rpf2/Rpl24	13	-6,124167452
GO:0006364	GO:0006364	rRNA processing	21/518	207/23355	8.00644e-09	4.72952e-06	4,07E-06	Rps7/Rps14/Rps25/Rpl35/Rpl7/Rpl26/Rps16/Dcaf13/Rpl35a/Rps24/Rpl5/Rps28/Pin4/Npm3/Eif6/Rpf2/Rps21/Ebna1bp2/C1d/Exosc7/Rps17	21	-5,390336781
GO:0016072	GO:0016072	rRNA metabolic process	21/518	216/23355	1.70258e-08	8.8002e-06	7,57E-06	Rps7/Rps14/Rps25/Rpl35/Rpl7/Rpl26/Rps16/Dcaf13/Rpl35a/Rps24/Rpl5/Rps28/Pin4/Npm3/Eif6/Rpf2/Rps21/Ebna1bp2/C1d/Exosc7/Rps17	21	-5,120661375
GO:0034329	GO:0034329	cell junction assembly	30/518	432/23355	4.22469e-08	1.94101e-05	1,67E-05	Gpm6a/Ptprk/Cdh12/Dnm3/Cav1/Cdh6/Plec/Mef2c/Cdh10/Cldn5/Il1rap/Pik3r1/Lrfn5/Smad3/Vps35/Ube2v2/Lingo4/Cux2/Sdk1/Gabrg2/Sdcbp/Apod/Lrrn3/Pkp4/Prkch/Arvcf/Gabrb2/Negr1/Cdh5/Ptpro	30	-4,777125641
GO:0022618	GO:0022618	ribonucleoprotein complex assembly	18/518	171/23355	5.31e-08	2.19568e-05	1,89E-05	Rpl38/Rps14/Rps25/Rpl23a/Rps5/Mrpl20/Snrpd3/Rpl5/Rps28/Mcts1/Rpl10/Eif6/Hsp90aa1/Snrpd1/Rpf2/Eif2s2/Snrpg/Rpl24	18	-4,723583947
GO:0071826	GO:0071826	ribonucleoprotein complex subunit organization	18/518	178/23355	9.84102e-08	3.2841e-05	2,83E-05	Rpl38/Rps14/Rps25/Rpl23a/Rps5/Mrpl20/Snrpd3/Rpl5/Rps28/Mcts1/Rpl10/Eif6/Hsp90aa1/Snrpd1/Rpf2/Eif2s2/Snrpg/Rpl24	18	-4,548737868
GO:0043062	GO:0043062	extracellular structure organization	24/518	307/23355	1.11191e-07	3.2841e-05	2,83E-05	Cav1/Sulf1/Dnajb6/Mmp17/Col9a3/Prdx4/Col15a1/Tnr/Smad3/Nid1/Serpinh1/Egflam/Tgfbr1/Cyp1b1/Adamts20/Vhl/Adamts19/Anxa2/Hspg2/Lamb1/Emilin1/Fbln5/Col13a1/Lum	24	-4,548737868
GO:0045229	GO:0045229	external encapsulating structure organization	24/518	307/23355	1.11191e-07	3.2841e-05	2,83E-05	Cav1/Sulf1/Dnajb6/Mmp17/Col9a3/Prdx4/Col15a1/Tnr/Smad3/Nid1/Serpinh1/Egflam/Tgfbr1/Cyp1b1/Adamts20/Vhl/Adamts19/Anxa2/Hspg2/Lamb1/Emilin1/Fbln5/Col13a1/Lum	24	-4,548737868
GO:0030198	GO:0030198	extracellular matrix organization	24/518	306/23355	1.04624e-07	3.2841e-05	2,83E-05	Cav1/Sulf1/Dnajb6/Mmp17/Col9a3/Prdx4/Col15a1/Tnr/Smad3/Nid1/Serpinh1/Egflam/Tgfbr1/Cyp1b1/Adamts20/Vhl/Adamts19/Anxa2/Hspg2/Lamb1/Emilin1/Fbln5/Col13a1/Lum	24	-4,548737868
GO:0042274	GO:0042274	ribosomal small subunit biogenesis	11/518	73/23355	5.91136e-07	0.000162956	0,000140255	Rps7/Rpl38/Rps14/Rps25/Rps5/Rps16/Dcaf13/Rps24/Rps28/Rps21/Rps17	11	-3,853082439
GO:0006626	GO:0006626	protein targeting to mitochondrion	11/518	75/23355	7.81845e-07	0.000179607	0,000154586	Fbxw7/Romo1/Dnajc19/Grpel1/Timm22/Timm8a1/Tomm7/Ndufa13/Hsp90aa1/Tomm5/4930550C14Rik	11	-3,810830462
GO:0042176	GO:0042176	regulation of protein catabolic process	26/518	390/23355	7.38503e-07	0.000179607	0,000154586	Fbxw7/Cav1/Wwp1/Trim67/Rps7/Sumo2/Sh3d19/Gpc3/Smad3/Tiparp/Vps35/Ube2v2/Nkd2/Mapk8/Sumo1/Gpx1/Rpl23/Rpl5/Sdcbp/Ndufa13/Hsp90aa1/Psme2/Vhl/Anxa2/Kcne2/Nupr1	26	-3,810830462
GO:0006119	GO:0006119	oxidative phosphorylation	13/518	107/23355	7.33326e-07	0.000179607	0,000154586	Cox7c/Cox7a2/Ndufv3/Uqcrb/Ndufv2/Ndufc2/Atp5l/Stoml2/Atp5j2/Ndufa7/Sdhd/Nupr1/Surf1	13	-3,810830462
GO:0010498	GO:0010498	proteasomal protein catabolic process	29/518	475/23355	1.03578e-06	0.000225419	0,000194016	Fbxw7/Cav1/Wwp1/Sumo2/Psma4/Psma3/Ube2v2/Crbn/Psmc6/Nkd2/Mapk8/Psmb3/Sumo1/Gpx1/Psmb10/Psma1/Psma5/Sdcbp/Sdf2/Enc1/Psmd6/Psme2/Vhl/Psmb4/Kcne2/Anapc10/Psmb7/Nupr1/Psma7	29	-3,712163537
GO:0034470	GO:0034470	ncRNA processing	24/518	355/23355	1.54146e-06	0.00030352	0,000261236	Rpp21/Rps7/Rps14/Rps25/Rpl35/Rpl7/Rpl26/Rps16/Dcaf13/Rpl35a/Rps24/Pus3/Rpl5/Rps28/Pin4/Npm3/Lage3/Eif6/Rpf2/Rps21/Ebna1bp2/C1d/Exosc7/Rps17	24	-3,582966544
GO:1902903	GO:1902903	regulation of supramolecular fiber organization	25/518	380/23355	1.5321e-06	0.00030352	0,000261236	Cav1/Cd47/Mef2c/Pik3r1/Smad3/Mapk8/Gsn/Cryab/Pfdn5/Cdc42ep4/Tmsb4x/Tgfbr1/Chrna7/Rps3/Capza2/Tmsb10/Tmsb15b2/Sgk1/Pfdn4/Arpc3/Hspg2/Emilin1/Hdac2/Cdh5/Mid1ip1	25	-3,582966544
GO:0000027	GO:0000027	ribosomal large subunit assembly	7/518	28/23355	2.00388e-06	0.000376639	0,000324169	Rpl38/Rpl23a/Mrpl20/Rpl5/Rpl10/Rpf2/Rpl24	7	-3,489228624
GO:1903362	GO:1903362	regulation of cellular protein catabolic process	19/518	247/23355	2.96009e-06	0.000532173	0,000458036	Fbxw7/Cav1/Trim67/Rps7/Sumo2/Vps35/Ube2v2/Nkd2/Mapk8/Sumo1/Gpx1/Rpl23/Rpl5/Sdcbp/Hsp90aa1/Psme2/Anxa2/Kcne2/Nupr1	19	-3,339100793
GO:0007005	GO:0007005	mitochondrion organization	28/518	489/23355	5.41464e-06	0.000932898	0,000802935	Fbxw7/Dnm3/Romo1/Ndufb3/Dnajc19/Fas/Ndufa6/Cox7a2/Bok/Vps35/Grpel1/Timm22/Gpx1/Timm8a1/Tomm7/Ndufc2/Ndufa13/Hsp90aa1/Tomm5/Aifm2/Stoml2/Cd24a/Higd1b/Ndufb5/4930550C14Rik/Ndufa9/Ndufa3/Surf1	28	-3,09531986
GO:0050807	GO:0050807	regulation of synapse organization	19/518	261/23355	6.59438e-06	0.00109071	0,000938762	Gpm6a/Ptn/Dnm3/Mef2c/Il1rap/Pik3r1/Lrfn5/Vps35/Ube2v2/Lingo4/Cux2/Chrna7/Lrrn3/Fcgr2b/Vhl/Negr1/Lrfn2/Ptpro/Cript	19	-3,027444676
GO:0007416	GO:0007416	synapse assembly	16/518	193/23355	6.92291e-06	0.00110101	0,000947625	Gpm6a/Dnm3/Mef2c/Il1rap/Pik3r1/Lrfn5/Vps35/Ube2v2/Lingo4/Cux2/Sdk1/Gabrg2/Sdcbp/Lrrn3/Gabrb2/Negr1	16	-3,023363286
GO:0072655	GO:0072655	establishment of protein localization to mitochondrion	11/518	94/23355	7.54587e-06	0.00115564	0,000994643	Fbxw7/Romo1/Dnajc19/Grpel1/Timm22/Timm8a1/Tomm7/Ndufa13/Hsp90aa1/Tomm5/4930550C14Rik	11	-3,002332947
GO:1905906	GO:1905906	regulation of amyloid fibril formation	5/518	14/23355	8.93127e-06	0.00131896	0,001135211	Cryab/Pfdn5/Chrna7/Pfdn4/Hspg2	5	-2,944923442
GO:0045732	GO:0045732	positive regulation of protein catabolic process	17/518	221/23355	9.7614e-06	0.00139184	0,001197942	Fbxw7/Cav1/Wwp1/Trim67/Sumo2/Sh3d19/Gpc3/Tiparp/Vps35/Ube2v2/Nkd2/Mapk8/Sumo1/Ndufa13/Hsp90aa1/Kcne2/Nupr1	17	-2,92156434
GO:0045862	GO:0045862	positive regulation of proteolysis	22/518	345/23355	1.05865e-05	0.00145917	0,001255892	Fbxw7/Cav1/Ccbe1/Trim67/Fas/Sumo2/Sh3d19/Smad3/Bok/Ube2v2/Nkd2/Mapk8/Sumo1/Gsn/Rps3/Acvr1c/Ndufa13/Psme2/Kcne2/Hdac2/Nupr1/Aurkaip1	22	-2,901047847
GO:1990000	GO:1990000	amyloid fibril formation	6/518	24/23355	1.10798e-05	0.0014779	0,001272012	Gsn/Cryab/Pfdn5/Chrna7/Pfdn4/Hspg2	6	-2,895508697
GO:0050803	GO:0050803	regulation of synapse structure or activity	19/518	273/23355	1.25019e-05	0.00152045	0,001308635	Gpm6a/Ptn/Dnm3/Mef2c/Il1rap/Pik3r1/Lrfn5/Vps35/Ube2v2/Lingo4/Cux2/Chrna7/Lrrn3/Fcgr2b/Vhl/Negr1/Lrfn2/Ptpro/Cript	19	-2,883181461
GO:0070585	GO:0070585	protein localization to mitochondrion	11/518	99/23355	1.24717e-05	0.00152045	0,001308635	Fbxw7/Romo1/Dnajc19/Grpel1/Timm22/Timm8a1/Tomm7/Ndufa13/Hsp90aa1/Tomm5/4930550C14Rik	11	-2,883181461
GO:0050869	GO:0050869	negative regulation of B cell activation	7/518	36/23355	1.21162e-05	0.00152045	0,001308635	Bcl6/Fas/Thoc1/Fcgr2b/Casp3/Hmgb3/Cd24a	7	-2,883181461
GO:0050808	GO:0050808	synapse organization	27/518	486/23355	1.36813e-05	0.00161635	0,001391172	Gpm6a/Ptn/Dnm3/Mef2c/Il1rap/Pik3r1/Lrfn5/Tnr/Glrb/Vps35/Ube2v2/Lingo4/Cux2/Chrna7/Sdk1/Gabrg2/Sdcbp/Lrrn3/Fcgr2b/Vhl/Gabrb2/Dok7/Atp2b2/Negr1/Lrfn2/Ptpro/Cript	27	-2,856619142
GO:0006839	GO:0006839	mitochondrial transport	16/518	205/23355	1.48077e-05	0.00170082	0,001463879	Fbxw7/Romo1/Dnajc19/Bok/Vps35/Grpel1/Timm22/Timm8a1/Tomm7/Atp5l/Ndufa13/Hsp90aa1/Tomm5/Stoml2/Atp5j2/4930550C14Rik	16	-2,834494749
GO:0034660	GO:0034660	ncRNA metabolic process	25/518	445/23355	2.35986e-05	0.0025679	0,002210163	Rpp21/Rps7/Rps14/Rps25/Rpl35/Rpl7/Farsb/Rpl26/Rps16/Dcaf13/Rpl35a/Rps24/Pus3/Rpl5/Rps28/Pin4/Npm3/Lage3/Eif6/Rpf2/Rps21/Ebna1bp2/C1d/Exosc7/Rps17	25	-2,655575598
GO:0002683	GO:0002683	negative regulation of immune system process	24/518	417/23355	2.32364e-05	0.0025679	0,002210163	Fbxw7/Bcl6/Cd47/Fas/Pik3r1/Lrfn5/Plcb1/Thoc1/Gpx1/Fbn1/Psma1/Tspan6/Apod/Fcgr2b/Nme2/Irf1/Casp3/Hmgb3/Cd24a/Psmb4/Igf2/Nme1/Emilin1/Gpnmb	24	-2,655575598
GO:1903050	GO:1903050	regulation of proteolysis involved in cellular protein catabolic process	16/518	214/23355	2.51846e-05	0.00260346	0,002240769	Fbxw7/Cav1/Trim67/Rps7/Sumo2/Ube2v2/Nkd2/Mapk8/Sumo1/Gpx1/Rpl23/Rpl5/Sdcbp/Psme2/Kcne2/Nupr1	16	-2,649602975
GO:0045601	GO:0045601	regulation of endothelial cell differentiation	7/518	40/23355	2.50632e-05	0.00260346	0,002240769	Cldn5/Plcb1/Tgfbr1/Vhl/Cul7/S1pr3/Cdh5	7	-2,649602975
GO:1902904	GO:1902904	negative regulation of supramolecular fiber organization	14/518	172/23355	3.15611e-05	0.00318306	0,00273962	Pik3r1/Gsn/Cryab/Pfdn5/Tmsb4x/Capza2/Tmsb10/Tmsb15b2/Sgk1/Pfdn4/Hspg2/Emilin1/Cdh5/Mid1ip1	14	-2,562309724
GO:0050678	GO:0050678	regulation of epithelial cell proliferation	22/518	377/23355	4.10972e-05	0.00395202	0,003401461	Ptn/Ptprk/Cav1/Sulf1/Mef2c/Scg2/Foxp1/Gpc3/Pdcd10/Smad3/Gpx1/Vegfc/Tgfbr1/Sav1/Cyba/Nme2/Foxp2/Vhl/Igf2/Nme1/Aimp1/Nupr1	22	-2,468334495
GO:0006091	GO:0006091	generation of precursor metabolites and energy	23/518	404/23355	4.05179e-05	0.00395202	0,003401461	Ndufb3/Hmgb1/Cox7c/Cox7a2/Mdh1/Adh5/Ndufv3/Ppp1cb/Uqcrb/Mc4r/Ndufv2/Ndufc2/Atp5l/Eif6/Stoml2/Atp5j2/Igf2/Ppp1r1a/Enpp1/Ndufa7/Sdhd/Nupr1/Surf1	23	-2,468334495
GO:0000302	GO:0000302	response to reactive oxygen species	15/518	200/23355	4.32374e-05	0.00406334	0,003497267	Ptprk/Romo1/Foxp1/Slc8a1/Pdcd10/Mapk8/Gpx1/Cryab/Cyp1b1/Rps3/Apod/Casp3/Trpa1/Fbln5/Hdac2	15	-2,456271158
GO:0031346	GO:0031346	positive regulation of cell projection organization	24/518	436/23355	4.72746e-05	0.00424958	0,003657562	Gpm6a/Ptn/Dnm3/Trim67/Cux1/Il1rap/Pik3r1/Zeb2/Cdh4/Ube2v2/Cdc42ep4/Efemp1/Tgfbr1/Cux2/Megf8/Enc1/Sgk1/Nme2/Robo2/Hsp90aa1/Cd24a/Cul7/Nme1/Negr1	24	-2,43680828
GO:2001235	GO:2001235	positive regulation of apoptotic signaling pathway	13/518	156/23355	4.70821e-05	0.00424958	0,003657562	Fbxw7/Inhba/Cav1/Rps7/Fas/Bmpr1b/Eef1e1/Bok/Rpl26/Mapk8/Tgfbr1/Rps3/Nupr1	13	-2,43680828
GO:0006457	GO:0006457	protein folding	13/518	158/23355	5.37376e-05	0.00472777	0,004069137	Dnajb6/Prdx4/Grpel1/Ppia/Cryab/Ppih/Pfdn5/Fkbp8/Sdf2/Hspe1/Hsp90aa1/Pfdn4/Tbca	13	-2,390497654
GO:1905907	GO:1905907	negative regulation of amyloid fibril formation	4/518	11/23355	6.97412e-05	0.00600791	0,005170942	Cryab/Pfdn5/Pfdn4/Hspg2	4	-2,286430299
GO:0000028	GO:0000028	ribosomal small subunit assembly	5/518	21/23355	7.98295e-05	0.00673663	0,005798143	Rpl38/Rps14/Rps25/Rps5/Rps28	5	-2,236711084
GO:1903364	GO:1903364	positive regulation of cellular protein catabolic process	12/518	144/23355	9.14326e-05	0.00756147	0,006508075	Fbxw7/Cav1/Trim67/Sumo2/Vps35/Ube2v2/Nkd2/Mapk8/Sumo1/Hsp90aa1/Kcne2/Nupr1	12	-2,186547436
GO:0010257	GO:0010257	NADH dehydrogenase complex assembly	7/518	49/23355	9.72191e-05	0.00773078	0,006653798	Ndufb3/Ndufa6/Ndufc2/Ndufa13/Ndufb5/Ndufa9/Ndufa3	7	-2,176930376
GO:0032981	GO:0032981	mitochondrial respiratory chain complex I assembly	7/518	49/23355	9.72191e-05	0.00773078	0,006653798	Ndufb3/Ndufa6/Ndufc2/Ndufa13/Ndufb5/Ndufa9/Ndufa3	7	-2,176930376
GO:0042989	GO:0042989	sequestering of actin monomers	4/518	12/23355	0.000102779	0.0078702	0,006773792	Gsn/Tmsb4x/Tmsb10/Tmsb15b2	4	-2,169168167
GO:0071236	GO:0071236	cellular response to antibiotic	4/518	12/23355	0.000102779	0.0078702	0,006773792	Mef2c/Crip1/Rpl23/Hdac2	4	-2,169168167
GO:0003158	GO:0003158	endothelium development	11/518	127/23355	0.000126237	0.00949069	0,008168531	Slc40a1/Cldn5/Col15a1/Plcb1/Gpx1/Tgfbr1/Vhl/Cul7/S1pr3/Robo4/Cdh5	11	-2,087856019
GO:0043161	GO:0043161	proteasome-mediated ubiquitin-dependent protein catabolic process	22/518	409/23355	0.000134907	0.00996141	0,008573675	Fbxw7/Cav1/Wwp1/Sumo2/Psma4/Psma3/Ube2v2/Crbn/Psmc6/Nkd2/Mapk8/Psmb3/Sumo1/Psmb10/Psma1/Psma5/Sdcbp/Psmd6/Psmb4/Anapc10/Psmb7/Psma7	22	-2,066832971

## Sheet: GO_BP_DOWN_invivo
	ID	Description	GeneRatio	BgRatio	pvalue	p.adjust	qvalue	geneID	Count	LOG(qvalue)
GO:0007409	GO:0007409	axonogenesis	34/317	483/23355	4.60646e-15	1.7371e-11	1,43E-11	Islr2/Nrp1/Nefm/Slit1/Sema6d/Lgi1/Bcl11b/Nefl/Sipa1l1/Epha6/Fezf2/Slit3/Sema3c/Nr4a3/Ank3/Nrp2/Dscaml1/Cntn4/Robo3/Cdh11/Ptprz1/Kalrn/Ephb1/Ntng1/Sema4d/Thy1/Sema4f/Enah/Fgf13/Etv1/Epha5/Hsp90ab1/Tgfb2/Map3k13	34	-10,84424004
GO:0097485	GO:0097485	neuron projection guidance	23/317	251/23355	6.67213e-13	1.25803e-09	1,04E-09	Nrp1/Slit1/Sema6d/Lgi1/Bcl11b/Epha6/Fezf2/Slit3/Sema3c/Nr4a3/Ank3/Nrp2/Dscaml1/Cntn4/Robo3/Ephb1/Sema4d/Sema4f/Enah/Etv1/Epha5/Tgfb2/Dpysl4	23	-8,984372648
GO:0007411	GO:0007411	axon guidance	22/317	250/23355	4.81953e-12	6.05814e-09	4,99E-09	Nrp1/Slit1/Sema6d/Lgi1/Bcl11b/Epha6/Fezf2/Slit3/Sema3c/Nr4a3/Ank3/Nrp2/Dscaml1/Cntn4/Robo3/Ephb1/Sema4d/Sema4f/Enah/Etv1/Epha5/Tgfb2	22	-8,301724216
GO:0050808	GO:0050808	synapse organization	29/317	486/23355	3.01958e-11	2.84671e-08	2,35E-08	Nrp1/Unc13b/Nefl/Sipa1l1/Ank3/Nrp2/Cadm1/Sez6/Kalrn/Lingo2/Ephb1/Ntng1/Mapk14/Cntnap4/Igsf21/Wasf1/Rph3a/Sema4d/Fgf13/Itsn1/Htr1a/P2rx2/Epha5/Myo5a/Dlg4/Pclo/Cbln4/Mfn1/Drp2	29	-7,629720823
GO:0048588	GO:0048588	developmental cell growth	19/317	269/23355	5.70654e-09	4.30387e-06	3,55E-06	Islr2/Nrp1/Slit1/Sema6d/Slit3/Sema3c/Fdps/Akap6/Nrp2/Map2k4/Wasf1/Eif2ak4/Sema4d/Sema4f/Fgf13/Hsp90ab1/Aurka/Map3k13/Rims2	19	-5,450204206
GO:0048846	GO:0048846	axon extension involved in axon guidance	8/317	37/23355	2.89172e-08	1.55781e-05	1,28E-05	Nrp1/Slit1/Sema6d/Slit3/Sema3c/Nrp2/Sema4d/Sema4f	8	-4,891548364
GO:1902284	GO:1902284	neuron projection extension involved in neuron projection guidance	8/317	37/23355	2.89172e-08	1.55781e-05	1,28E-05	Nrp1/Slit1/Sema6d/Slit3/Sema3c/Nrp2/Sema4d/Sema4f	8	-4,891548364
GO:1990138	GO:1990138	neuron projection extension	15/317	200/23355	1.07605e-07	5.07221e-05	4,18E-05	Islr2/Nrp1/Slit1/Sema6d/Slit3/Sema3c/Nrp2/Wasf1/Eif2ak4/Sema4d/Sema4f/Hsp90ab1/Aurka/Map3k13/Rims2	15	-4,378866448
GO:0050919	GO:0050919	negative chemotaxis	8/317	44/23355	1.2223e-07	5.12146e-05	4,22E-05	Slit1/Sema6d/Slit3/Sema3c/Nrp2/Robo3/Sema4d/Sema4f	8	-4,374670181
GO:0001558	GO:0001558	regulation of cell growth	22/317	439/23355	1.74012e-07	6.56198e-05	5,41E-05	Islr2/Nrp1/Slit1/Sema6d/Lgi1/Slit3/Sema3c/Fdps/Akap6/Sh3bp4/Dcbld2/Sema4d/Rb1/Sema4f/Fgf13/Mad2l2/Supv3l1/Tgfb2/Mmp14/Map3k13/Rims2/Cyp27b1	22	-4,267028826
GO:0060560	GO:0060560	developmental growth involved in morphogenesis	17/317	277/23355	2.77396e-07	9.50962e-05	7,84E-05	Islr2/Nrp1/Slit1/Sema6d/Slit3/Sema3c/Nrp2/Cadm1/Wasf1/Eif2ak4/Sema4d/Sema4f/Fgf13/Hsp90ab1/Aurka/Map3k13/Rims2	17	-4,105900513
GO:0007616	GO:0007616	long-term memory	7/317	40/23355	1.00842e-06	0.000316896	0,000261128	Snap25/Camk4/Eif2ak4/Calb1/Slc17a7/Ldlr/Gria1	7	-3,583146579
GO:0048843	GO:0048843	negative regulation of axon extension involved in axon guidance	6/317	27/23355	1.38831e-06	0.000402717	0,000331846	Nrp1/Slit1/Sema6d/Sema3c/Sema4d/Sema4f	6	-3,479063726
GO:0050770	GO:0050770	regulation of axonogenesis	13/317	186/23355	1.695e-06	0.000456561	0,000376214	Islr2/Nrp1/Nefm/Slit1/Sema6d/Nefl/Sipa1l1/Sema3c/Sema4d/Thy1/Sema4f/Fgf13/Map3k13	13	-3,424565422
GO:0010977	GO:0010977	negative regulation of neuron projection development	12/317	164/23355	2.64247e-06	0.000664317	0,000547409	Nrp1/Slit1/Sema6d/Sema3c/Sez6/Ptprz1/Mdm2/Sema4d/Thy1/Sema4f/Fgf13/Ptpn9	12	-3,261688103
GO:0099504	GO:0099504	synaptic vesicle cycle	14/317	228/23355	3.13455e-06	0.000718142	0,000591761	Snap25/Unc13b/Cadps/Otof/Doc2b/Dnajc6/Slc18a2/Itsn1/Htr1a/Slc17a7/P2rx2/Ap3d1/Pclo/Rims2	14	-3,227853574
GO:0048675	GO:0048675	axon extension	11/317	139/23355	3.23745e-06	0.000718142	0,000591761	Islr2/Nrp1/Slit1/Sema6d/Slit3/Sema3c/Nrp2/Sema4d/Sema4f/Hsp90ab1/Map3k13	11	-3,227853574
GO:0021700	GO:0021700	developmental maturation	17/317	333/23355	3.49271e-06	0.000731723	0,000602952	Unc13b/Nefl/Grb14/Ank3/Ascl1/Sez6/Cntnap2/Igsf21/Sema4d/Rb1/Slc17a7/Myo5a/Tgfb2/Dlg4/Ap3d1/Aurka/Map3k13	17	-3,219717355
GO:0030308	GO:0030308	negative regulation of cell growth	13/317	200/23355	3.79036e-06	0.000752288	0,000619898	Nrp1/Slit1/Sema6d/Slit3/Sema3c/Sh3bp4/Dcbld2/Sema4d/Rb1/Sema4f/Fgf13/Tgfb2/Cyp27b1	13	-3,207679926
GO:0050771	GO:0050771	negative regulation of axonogenesis	8/317	69/23355	4.29696e-06	0.000810191	0,000667611	Nrp1/Slit1/Sema6d/Sema3c/Sema4d/Thy1/Sema4f/Fgf13	8	-3,175476368
GO:0048841	GO:0048841	regulation of axon extension involved in axon guidance	6/317	33/23355	4.85041e-06	0.000870995	0,000717715	Nrp1/Slit1/Sema6d/Sema3c/Sema4d/Sema4f	6	-3,144048125
GO:0008038	GO:0008038	neuron recognition	7/317	51/23355	5.51108e-06	0.000944649	0,000778407	Nrp1/Fezf2/Dscaml1/Robo3/Ptprz1/Crtac1/Cntnap2	7	-3,108793328
GO:0098742	GO:0098742	cell-cell adhesion via plasma-membrane adhesion molecules	13/317	209/23355	6.13123e-06	0.000980559	0,000807998	Dscaml1/Cadm1/Cdh11/Atp2c1/Ntng1/Pcdh19/Mapk14/Fgfrl1/Igsf21/Cdh23/Tgfb2/Cdh7/Hmcn1	13	-3,092589843
GO:0006836	GO:0006836	neurotransmitter transport	14/317	242/23355	6.24063e-06	0.000980559	0,000807998	Snap25/Unc13b/Cadps/Slc1a2/Otof/Doc2b/Slc6a7/Rph3a/Slc18a2/Htr1a/Slc17a7/P2rx2/Pclo/Rims2	14	-3,092589843
GO:0048791	GO:0048791	calcium ion-regulated exocytosis of neurotransmitter	5/317	21/23355	7.59841e-06	0.00114614	0,000944443	Snap25/Unc13b/Cadps/Doc2b/Rims2	5	-3,024824473
GO:0003279	GO:0003279	cardiac septum development	10/317	128/23355	1.01684e-05	0.00142381	0,001173241	Nrp1/Slit3/Sema3c/Pcsk5/Nrp2/Zfpm2/Mdm2/Fgfrl1/Pde2a/Tgfb2	10	-2,930612689
GO:0061669	GO:0061669	spontaneous neurotransmitter secretion	4/317	11/23355	1.01943e-05	0.00142381	0,001173241	Unc13b/Doc2b/Rph3a/Rims2	4	-2,930612689
GO:0001505	GO:0001505	regulation of neurotransmitter levels	14/317	255/23355	1.13139e-05	0.00145089	0,001195559	Snap25/Unc13b/Cadps/Gad2/Slc1a2/Otof/Doc2b/Rph3a/Slc18a2/Htr1a/Slc17a7/P2rx2/Pclo/Rims2	14	-2,922428983
GO:0035335	GO:0035335	peptidyl-tyrosine dephosphorylation	6/317	38/23355	1.14194e-05	0.00145089	0,001195559	Dusp4/Dusp16/Ptprz1/Ptprq/Ptpn22/Ptpn9	6	-2,922428983
GO:0050767	GO:0050767	regulation of neurogenesis	19/317	443/23355	1.15425e-05	0.00145089	0,001195559	Islr2/Nrp1/Slit1/Sema6d/Nefl/Fezf2/Sema3c/Ascl1/Rnf112/Ptprz1/Kalrn/Sema4d/Thy1/Sema4f/Fgf13/Kit/Ldlr/Map3k13/Mfn1	19	-2,922428983
GO:0099003	GO:0099003	vesicle-mediated transport in synapse	14/317	257/23355	1.2355e-05	0.00150293	0,00123844	Snap25/Unc13b/Cadps/Otof/Doc2b/Dnajc6/Slc18a2/Itsn1/Htr1a/Slc17a7/P2rx2/Ap3d1/Pclo/Rims2	14	-2,907125128
GO:0003170	GO:0003170	heart valve development	7/317	58/23355	1.31965e-05	0.00155512	0,001281448	Slit3/Zfpm2/Mdm2/Fgfrl1/Rb1/Pde2a/Tgfb2	7	-2,8922991
GO:0001755	GO:0001755	neural crest cell migration	7/317	60/23355	1.65621e-05	0.0018926	0,001559533	Nrp1/Sema6d/Sema3c/Nrp2/Kitl/Sema4d/Sema4f	7	-2,807005313
GO:0009914	GO:0009914	hormone transport	17/317	376/23355	1.71096e-05	0.00189766	0,001563703	Crym/Snap25/Slc16a2/Pde1c/Acvr2a/Kalrn/Slc16a1/Doc2b/Camk2n1/Slc18a2/Itsn1/Htr1a/Epha5/Myo5a/Srebf1/Pclo/Rims2	17	-2,805845757
GO:0060411	GO:0060411	cardiac septum morphogenesis	8/317	86/23355	2.23364e-05	0.00240659	0,00198307	Nrp1/Slit3/Sema3c/Nrp2/Zfpm2/Mdm2/Fgfrl1/Tgfb2	8	-2,702662032
GO:0016082	GO:0016082	synaptic vesicle priming	5/317	26/23355	2.3232e-05	0.00243356	0,002005292	Snap25/Unc13b/Cadps/Otof/Rims2	5	-2,697822477
GO:0031345	GO:0031345	negative regulation of cell projection organization	12/317	209/23355	3.08773e-05	0.00308709	0,002543814	Nrp1/Slit1/Sema6d/Sema3c/Sez6/Ptprz1/Mdm2/Sema4d/Thy1/Sema4f/Fgf13/Ptpn9	12	-2,594514689
GO:0071526	GO:0071526	semaphorin-plexin signaling pathway	6/317	45/23355	3.11083e-05	0.00308709	0,002543814	Nrp1/Sema6d/Sema3c/Nrp2/Sema4d/Sema4f	6	-2,594514689
GO:0003148	GO:0003148	outflow tract septum morphogenesis	5/317	29/23355	4.0565e-05	0.00387009	0,003189024	Nrp1/Sema3c/Nrp2/Zfpm2/Tgfb2	5	-2,496342202
GO:0048638	GO:0048638	regulation of developmental growth	17/317	403/23355	4.10511e-05	0.00387009	0,003189024	Islr2/Nrp1/Slit1/Sema6d/Sema3c/Fdps/Gli1/Akap6/Zfpm2/Mapk14/Mbd5/Bcl2l11/Sema4d/Sema4f/Fgf13/Map3k13/Rims2	17	-2,496342202
GO:0003179	GO:0003179	heart valve morphogenesis	6/317	48/23355	4.52948e-05	0.00401553	0,003308865	Slit3/Zfpm2/Mdm2/Fgfrl1/Rb1/Tgfb2	6	-2,480320992
GO:0030517	GO:0030517	negative regulation of axon extension	6/317	48/23355	4.52948e-05	0.00401553	0,003308865	Nrp1/Slit1/Sema6d/Sema3c/Sema4d/Sema4f	6	-2,480320992
GO:0050885	GO:0050885	neuromuscular process controlling balance	7/317	70/23355	4.57883e-05	0.00401553	0,003308865	Nefl/Nr4a3/Slc1a3/Ptprq/Cdh23/Myo5a/Dlg4	7	-2,480320992
GO:0046879	GO:0046879	hormone secretion	16/317	368/23355	4.82722e-05	0.00413617	0,003408276	Snap25/Slc16a2/Pde1c/Acvr2a/Kalrn/Slc16a1/Doc2b/Camk2n1/Slc18a2/Itsn1/Htr1a/Epha5/Myo5a/Srebf1/Pclo/Rims2	16	-2,467465245
GO:0046824	GO:0046824	positive regulation of nucleocytoplasmic transport	7/317	71/23355	5.02123e-05	0.00413617	0,003408276	Prkd1/Camk4/Mdm2/Mapk14/Ptpn22/Hsp90ab1/Brca1	7	-2,467465245
GO:0007613	GO:0007613	memory	10/317	154/23355	5.04545e-05	0.00413617	0,003408276	Snap25/Camk4/Kalrn/Abca7/Eif2ak4/Calb1/Fgf13/Slc17a7/Ldlr/Gria1	10	-2,467465245
GO:0045786	GO:0045786	negative regulation of cell cycle	18/317	452/23355	5.16846e-05	0.00414687	0,00341709	Grb14/Nek2/Zwilch/Rnf112/Pcid2/Mdm2/Mapk14/Pkd2/Eif2ak4/Clspn/Rb1/Camk2n1/Fancd2/Hsp90ab1/Tgfb2/Aurka/Brca1/Ccng1	18	-2,466343632
GO:0032535	GO:0032535	regulation of cellular component size	17/317	417/23355	6.25941e-05	0.00491755	0,004052146	Islr2/Nrp1/Nefm/Slit1/Sema6d/Nefl/Sema3c/Vpreb1/Actr3b/Wasf1/Sema4d/Sema4f/Fgf13/Neb/Myo3b/Hsp90ab1/Map3k13	17	-2,392314877
GO:0061387	GO:0061387	regulation of extent of cell growth	9/317	129/23355	6.87955e-05	0.00519909	0,004284141	Islr2/Nrp1/Slit1/Sema6d/Sema3c/Sema4d/Sema4f/Fgf13/Map3k13	9	-2,36813628
GO:0098814	GO:0098814	spontaneous synaptic transmission	4/317	17/23355	6.89352e-05	0.00519909	0,004284141	Unc13b/Doc2b/Rph3a/Rims2	4	-2,36813628
GO:0045926	GO:0045926	negative regulation of growth	13/317	264/23355	7.13228e-05	0.00527369	0,004345611	Nrp1/Slit1/Sema6d/Slit3/Sema3c/Sh3bp4/Dcbld2/Sema4d/Rb1/Sema4f/Fgf13/Tgfb2/Cyp27b1	13	-2,36194914
GO:0003205	GO:0003205	cardiac chamber development	11/317	196/23355	8.08347e-05	0.00586207	0,004830443	Nrp1/Slit3/Sema3c/Pcsk5/Nrp2/Zfpm2/Mdm2/Fgfrl1/Pde2a/Tgfb2/Myh7	11	-2,316013012
GO:0030307	GO:0030307	positive regulation of cell growth	11/317	197/23355	8.45981e-05	0.00601924	0,004959953	Islr2/Nrp1/Lgi1/Fdps/Akap6/Sema4d/Supv3l1/Tgfb2/Mmp14/Map3k13/Rims2	11	-2,304522402
GO:0007611	GO:0007611	learning or memory	14/317	308/23355	8.92967e-05	0.00623589	0,00513848	Snap25/Camk4/Nts/Ptprz1/Kalrn/Abca7/Cntnap2/Eif2ak4/Calb1/Fgf13/Kit/Slc17a7/Ldlr/Gria1	14	-2,289165364
GO:0016126	GO:0016126	sterol biosynthetic process	6/317	55/23355	9.88161e-05	0.00677519	0,005582871	Sqle/Fdps/Lss/Nsdhl/Mvd/Srebf1	6	-2,253142431
GO:0045927	GO:0045927	positive regulation of growth	14/317	312/23355	0.000102328	0.00689068	0,005678041	Islr2/Nrp1/Lgi1/Fdps/Gli1/Akap6/Zfpm2/Mapk14/Sema4d/Supv3l1/Tgfb2/Mmp14/Map3k13/Rims2	14	-2,245801489
GO:0050922	GO:0050922	negative regulation of chemotaxis	6/317	56/23355	0.000109424	0.00706115	0,005818509	Nrp1/Slit1/Sema6d/Sema3c/Sema4d/Sema4f	6	-2,23518829
GO:1904754	GO:1904754	positive regulation of vascular associated smooth muscle cell migration	4/317	19/23355	0.000109885	0.00706115	0,005818509	Pcsk5/Nr4a3/Mdm2/Myo5a	4	-2,23518829
GO:0099173	GO:0099173	postsynapse organization	11/317	203/23355	0.000110477	0.00706115	0,005818509	Nrp1/Sipa1l1/Nrp2/Cadm1/Kalrn/Ephb1/Rph3a/Htr1a/Epha5/Dlg4/Mfn1	11	-2,23518829
GO:0016079	GO:0016079	synaptic vesicle exocytosis	9/317	138/23355	0.000115693	0.00727133	0,005991697	Snap25/Unc13b/Cadps/Otof/Doc2b/Htr1a/P2rx2/Pclo/Rims2	9	-2,222450164
GO:0007156	GO:0007156	homophilic cell adhesion via plasma membrane adhesion molecules	8/317	110/23355	0.000130243	0.00805158	0,006634639	Dscaml1/Cadm1/Cdh11/Pcdh19/Igsf21/Cdh23/Cdh7/Hmcn1	8	-2,17818269
GO:0000075	GO:0000075	cell cycle checkpoint	10/317	174/23355	0.000139685	0.008496	0,007000852	Zwilch/Pcid2/Mdm2/Mapk14/Eif2ak4/Clspn/Fancd2/Aurka/Brca1/Ccng1	10	-2,154849074
GO:0042391	GO:0042391	regulation of membrane potential	17/317	451/23355	0.000160932	0.00963295	0,007937715	Unc13b/Slc4a4/Ank3/Hcn1/Akap6/Gabrb1/Sez6/Kcnk10/Fgf13/Slc17a7/P2rx2/Dlg4/Clcn1/Nalcn/Rims2/Mfn1/Gria1	17	-2,100304483
GO:0031290	GO:0031290	retinal ganglion cell axon guidance	4/317	21/23355	0.000166079	0.00968659	0,007981912	Nrp1/Slit1/Ephb1/Sema4f	4	-2,097893053
GO:0030516	GO:0030516	regulation of axon extension	8/317	114/23355	0.000166966	0.00968659	0,007981912	Islr2/Nrp1/Slit1/Sema6d/Sema3c/Sema4d/Sema4f/Map3k13	8	-2,097893053
GO:0008361	GO:0008361	regulation of cell size	11/317	214/23355	0.000175627	0.00988827	0,008148106	Islr2/Nrp1/Slit1/Sema6d/Sema3c/Vpreb1/Sema4d/Sema4f/Fgf13/Hsp90ab1/Map3k13	11	-2,088943346
GO:0030072	GO:0030072	peptide hormone secretion	13/317	289/23355	0.000175687	0.00988827	0,008148106	Slc16a2/Pde1c/Kalrn/Slc16a1/Doc2b/Camk2n1/Slc18a2/Itsn1/Epha5/Myo5a/Srebf1/Pclo/Rims2	13	-2,088943346

## Sheet: KEGG_UP_invivo
	ID	Description	GeneRatio	BgRatio	pvalue	p.adjust	qvalue	geneID	Count	LOG10(QVALUE)
mmu03010	mmu03010	Ribosome	45/285	179/8930	1.72083e-28	4.71507e-26	4,37E-26	19982/20115/67671/114641/20044/75617/76808/268449/20090/66489/66475/66480/26451/27370/19946/78294/19989/20103/19933/66448/56040/19981/19941/20084/22186/65019/68436/20055/57808/267019/67281/20088/27050/100503670/54127/75398/67248/110954/19951/19934/66481/20102/68193/68735/20068	45	-25,35996869
mmu05171	mmu05171	Coronavirus disease - COVID-19	44/285	247/8930	2.46214e-21	3.37313e-19	3,12E-19	19982/20115/67671/114641/20044/75617/76808/268449/20090/18708/66489/66475/66480/26451/27370/19946/78294/19989/20103/19933/56040/19981/19941/26419/20084/22186/65019/68436/20055/57808/267019/67281/20088/27050/100503670/54127/67248/110954/19951/19934/66481/20102/68193/20068	44	-18,50542359
mmu05012	mmu05012	Parkinson disease	35/285	264/8930	4.54891e-13	4.15467e-11	3,85E-11	66495/18749/26441/67130/14680/78294/19167/12867/12866/67089/26419/26446/22186/78330/16440/26440/17992/110323/67530/26442/73710/72900/66142/68197/66413/67184/12367/66046/19172/66108/66091/66416/66925/19177/26444	35	-10,41492066
mmu05020	mmu05020	Prion disease	35/285	268/8930	7.13547e-13	4.88779e-11	4,53E-11	12389/66495/18749/18708/26441/67130/19167/12867/12866/67089/26419/26446/78330/16440/26440/17992/110323/67530/26442/73710/13057/72900/66142/68197/66413/67184/12367/66046/19172/66108/66091/66416/66925/19177/26444	35	-10,34434426
mmu05016	mmu05016	Huntington disease	37/285	302/8930	1.08641e-12	5.95351e-11	5,51E-11	66495/245841/26441/18795/67130/19167/12867/17749/12866/67089/26419/26446/14775/78330/21817/26440/17992/110323/67530/26442/73710/69920/72900/66142/68197/66413/67184/12367/66046/19172/66108/66091/66416/15182/66925/19177/26444	37	-10,25868373
mmu03050	mmu03050	Proteasome	13/285	47/8930	1.44338e-09	6.59142e-08	6,10E-08	26441/19167/67089/26446/19171/26440/66537/26442/66413/19188/19172/19177/26444	13	-7,214478038
mmu05010	mmu05010	Alzheimer disease	35/285	383/8930	1.49939e-08	5.86903e-07	5,43E-07	66495/14102/18708/26441/18795/67130/19167/12867/12866/67089/26419/26446/78330/16440/26440/17992/110323/11441/67530/26442/73710/72900/66142/68197/66413/67184/12367/66046/19172/66108/66091/66416/66925/19177/26444	35	-6,264891021
mmu04932	mmu04932	Non-alcoholic fatty liver disease	21/285	156/8930	2.06321e-08	7.06649e-07	6,54E-07	66495/14102/18708/67130/12867/12866/26419/78330/17992/110323/67530/72900/66142/68197/67184/12367/66046/66108/66091/66416/66925	21	-6,184253144
mmu00190	mmu00190	Oxidative phosphorylation	19/285	135/8930	4.79243e-08	1.45903e-06	1,35E-06	66495/67130/12867/12866/78330/17992/110323/67530/72900/66142/68197/27425/67184/57423/66046/66108/66091/66416/66925	19	-5,869393144
mmu05415	mmu05415	Diabetic cardiomyopathy	24/285	211/8930	5.58345e-08	1.52987e-06	1,42E-06	66495/18708/18795/67130/12867/17127/12866/26419/78330/19046/21812/17992/110323/67530/13057/72900/66142/68197/67184/66046/66108/66091/66416/66925	24	-5,848803693
mmu04723	mmu04723	Retrograde endocannabinoid signaling	19/285	148/8930	2.13499e-07	5.04382e-06	4,67E-06	66495/18749/14696/18795/67130/26419/66066/78330/16440/17992/72900/14406/68197/67184/14401/66046/66108/66091/66416	19	-5,330697461
mmu05014	mmu05014	Amyotrophic lateral sclerosis	32/285	369/8930	2.20897e-07	5.04382e-06	4,67E-06	66495/26441/67130/19167/12867/12866/67089/17184/26446/14775/78330/16440/26440/17992/110323/67530/26442/73710/72900/66142/68197/66413/67184/12367/66046/19172/66108/66091/66416/66925/19177/26444	32	-5,330697461
mmu05022	mmu05022	Pathways of neurodegeneration - multiple diseases	37/285	471/8930	2.91374e-07	6.14128e-06	5,69E-06	66495/14102/26441/18795/67130/78294/19167/12867/12866/67089/26419/26446/14775/22186/78330/16440/26440/17992/110323/11441/67530/26442/73710/72900/66142/68197/66413/67184/12367/66046/19172/66108/66091/66416/66925/19177/26444	37	-5,245198397
mmu05208	mmu05208	Chemical carcinogenesis - reactive oxygen species	23/285	222/8930	5.83442e-07	1.14188e-05	1,06E-05	66495/18708/67130/12867/12866/26419/78330/17992/110323/13078/67530/13057/72900/66142/68197/67184/66046/14866/66108/11431/66091/66416/66925	23	-4,975837131
mmu04714	mmu04714	Thermogenesis	21/285	231/8930	1.44656e-05	0.000264238	0,000244646	66495/18749/67130/12867/12866/78330/17992/110323/67530/72900/66142/68197/27425/67184/57423/66046/66108/66091/66416/239985/66925	21	-3,611461519
mmu05017	mmu05017	Spinocerebellar ataxia	15/285	141/8930	4.12596e-05	0.000706571	0,000654182	229906/18708/26441/18795/19167/67089/26419/26446/16440/26440/26442/66413/19172/19177/26444	15	-3,184301556
mmu04512	mmu04512	ECM-receptor interaction	10/285	88/8930	0.000468436	0.00755008	0,006990281	242022/16423/12841/16775/21960/16773/15530/12834/16777/329872	10	-2,155505341

## Sheet: REACTOME_DOWN_invivo
	ID	Description	GeneRatio	BgRatio	pvalue	p.adjust	qvalue	geneID	Count	LOG10(Qvalue)
R-MMU-418457	R-MMU-418457	cGMP effects	4/171	1980-10-01	2.54704e-05	0.00586208	0,005270972	Pde1a/Pde11a/Pde2a/Pde9a	4	-2.27811
R-MMU-112315	R-MMU-112315	Transmission across Chemical Synapses	14/171	199/8880	2.81884e-05	0.00586208	0,005270972	Snap25/Unc13b/Nefl/Gabrb1/Slc1a3/Gad2/Slc1a2/Mdm2/Gria3/Cacng3/Slc18a2/Slc17a7/Dlg4/Gria1	14	-2.27811
R-MMU-112310	R-MMU-112310	Neurotransmitter release cycle	7/171	48/8880	3.28715e-05	0.00586208	0,005270972	Snap25/Unc13b/Slc1a3/Gad2/Slc1a2/Slc18a2/Slc17a7	7	-2.27811
R-MMU-210500	R-MMU-210500	Glutamate Neurotransmitter Release Cycle	5/171	24/8880	7.88882e-05	0.00886797	0,007973753	Snap25/Unc13b/Slc1a3/Slc1a2/Slc17a7	5	-2.09834
R-MMU-392154	R-MMU-392154	Nitric oxide stimulates guanylate cyclase	4/171	13/8880	8.28782e-05	0.00886797	0,007973753	Pde1a/Pde11a/Pde2a/Pde9a	4	-2.09834
R-MMU-191273	R-MMU-191273	Cholesterol biosynthesis	5/171	26/8880	0.00011834	0.00927459	0,008339379	Sqle/Fdps/Lss/Nsdhl/Mvd	5	-2.07887
R-MMU-399719	R-MMU-399719	Trafficking of AMPA receptors	5/171	27/8880	0.000142989	0.00927459	0,008339379	Mdm2/Gria3/Cacng3/Dlg4/Gria1	5	-2.07887
R-MMU-399721	R-MMU-399721	Glutamate binding, activation of AMPA receptors and synaptic plasticity	5/171	27/8880	0.000142989	0.00927459	0,008339379	Mdm2/Gria3/Cacng3/Dlg4/Gria1	5	-2.07887
R-MMU-112316	R-MMU-112316	Neuronal System	17/171	323/8880	0.000156021	0.00927459	0,008339379	Snap25/Unc13b/Nefl/Hcn1/Gabrb1/Kcnk10/Slc1a3/Gad2/Slc1a2/Mdm2/Gria3/Rtn3/Cacng3/Slc18a2/Slc17a7/Dlg4/Gria1	17	-2.07887
R-MMU-422475	R-MMU-422475	Axon guidance	14/171	256/8880	0.000411358	0.0208094	0,018711088	Nrp1/Sema6d/Sh3kbp1/Slit3/Tuba4a/Kalrn/Ephb1/Mapk14/Sema4d/Enah/Itsn1/Dok2/Epha5/Hsp90ab1	14	-1.7279
R-MMU-9675108	R-MMU-9675108	Nervous system development	14/171	257/8880	0.000427857	0.0208094	0,018711088	Nrp1/Sema6d/Sh3kbp1/Slit3/Tuba4a/Kalrn/Ephb1/Mapk14/Sema4d/Enah/Itsn1/Dok2/Epha5/Hsp90ab1	14	-1.7279
R-MMU-450321	R-MMU-450321	JNK (c-Jun kinases) phosphorylation and activation mediated by activated human TAK1	4/171	21/8880	0.000615	0.0221042	0,019875322	Map2k4/Ube2n/Mapk9/Traf6	4	-1.70169
R-MMU-8849932	R-MMU-8849932	Synaptic adhesion-like molecules	4/171	21/8880	0.000615	0.0221042	0,019875322	Gria3/Rtn3/Dlg4/Gria1	4	-1.70169
R-MMU-448424	R-MMU-448424	Interleukin-17 signaling	6/171	55/8880	0.000619745	0.0221042	0,019875322	Dusp4/Map2k4/Mapk14/Ube2n/Mapk9/Traf6	6	-1.70169
R-MMU-450294	R-MMU-450294	MAP kinase activation	6/171	55/8880	0.000619745	0.0221042	0,019875322	Dusp4/Map2k4/Mapk14/Ube2n/Mapk9/Traf6	6	-1.70169
R-MMU-438066	R-MMU-438066	Unblocking of NMDA receptors, glutamate binding and activation	4/171	22/8880	0.000740461	0.0239873	0,021568491	Nefl/Gria3/Dlg4/Gria1	4	-1.66618
R-MMU-4641265	R-MMU-4641265	Repression of WNT target genes	3/171	1980-10-01	0.000762213	0.0239873	0,021568491	Tle4/Tle1/Tle2	3	-1.66618
R-MMU-5682910	R-MMU-5682910	LGI-ADAM interactions	3/171	13/8880	0.00174088	0.0454948	0,040907258	Lgi1/Cacng3/Dlg4	3	-1.3882
R-MMU-168164	R-MMU-168164	Toll Like Receptor 3 (TLR3) Cascade	6/171	67/8880	0.00176444	0.0454948	0,040907258	Dusp4/Map2k4/Mapk14/Ube2n/Mapk9/Traf6	6	-1.3882
R-MMU-168142	R-MMU-168142	Toll Like Receptor 10 (TLR10) Cascade	6/171	69/8880	0.00205361	0.0454948	0,040907258	Dusp4/Map2k4/Mapk14/Ube2n/Mapk9/Traf6	6	-1.3882
R-MMU-168176	R-MMU-168176	Toll Like Receptor 5 (TLR5) Cascade	6/171	69/8880	0.00205361	0.0454948	0,040907258	Dusp4/Map2k4/Mapk14/Ube2n/Mapk9/Traf6	6	-1.3882
R-MMU-975871	R-MMU-975871	MyD88 cascade initiated on plasma membrane	6/171	69/8880	0.00205361	0.0454948	0,040907258	Dusp4/Map2k4/Mapk14/Ube2n/Mapk9/Traf6	6	-1.3882
R-MMU-166058	R-MMU-166058	MyD88:MAL(TIRAP) cascade initiated on plasma membrane	6/171	70/8880	0.00221096	0.0454948	0,040907258	Dusp4/Map2k4/Mapk14/Ube2n/Mapk9/Traf6	6	-1.3882
R-MMU-168179	R-MMU-168179	Toll Like Receptor TLR1:TLR2 Cascade	6/171	70/8880	0.00221096	0.0454948	0,040907258	Dusp4/Map2k4/Mapk14/Ube2n/Mapk9/Traf6	6	-1.3882
R-MMU-168188	R-MMU-168188	Toll Like Receptor TLR6:TLR2 Cascade	6/171	70/8880	0.00221096	0.0454948	0,040907258	Dusp4/Map2k4/Mapk14/Ube2n/Mapk9/Traf6	6	-1.3882
R-MMU-181438	R-MMU-181438	Toll Like Receptor 2 (TLR2) Cascade	6/171	70/8880	0.00221096	0.0454948	0,040907258	Dusp4/Map2k4/Mapk14/Ube2n/Mapk9/Traf6	6	-1.3882
R-MMU-418346	R-MMU-418346	Platelet homeostasis	6/171	71/8880	0.00237725	0.0471047	0,042354836	Pde1a/Pde11a/Mapk14/Pde2a/P2rx2/Pde9a	6	-1.3731
R-MMU-975138	R-MMU-975138	TRAF6 mediated induction of NFkB and MAP kinases upon TLR7/8 or 9 activation	6/171	73/8880	0.00273788	0.052313	0,047037939	Dusp4/Map2k4/Mapk14/Ube2n/Mapk9/Traf6	6	-1.32755
R-MMU-975155	R-MMU-975155	MyD88 dependent cascade initiated on endosome	6/171	74/8880	0.00293286	0.0541062	0,048650355	Dusp4/Map2k4/Mapk14/Ube2n/Mapk9/Traf6	6	-1.31291
R-MMU-168181	R-MMU-168181	Toll Like Receptor 7/8 (TLR7/8) Cascade	6/171	75/8880	0.00313806	0.055962	0,050319013	Dusp4/Map2k4/Mapk14/Ube2n/Mapk9/Traf6	6	-1.29827
R-MMU-168138	R-MMU-168138	Toll Like Receptor 9 (TLR9) Cascade	6/171	79/8880	0.00406749	0.0701971	0,063118665	Dusp4/Map2k4/Mapk14/Ube2n/Mapk9/Traf6	6	-1.19984
R-MMU-181429	R-MMU-181429	Serotonin Neurotransmitter Release Cycle	3/171	18/8880	0.00462789	0.0750279	0,067462361	Snap25/Unc13b/Slc18a2	3	-1.17094
R-MMU-181430	R-MMU-181430	Norepinephrine Neurotransmitter Release Cycle	3/171	18/8880	0.00462789	0.0750279	0,067462361	Snap25/Unc13b/Slc18a2	3	-1.17094
R-MMU-442755	R-MMU-442755	Activation of NMDA receptors and postsynaptic events	4/171	36/8880	0.00483649	0.0761036	0,068429573	Nefl/Gria3/Dlg4/Gria1	4	-1.16476
R-MMU-111957	R-MMU-111957	Cam-PDE 1 activation	2/171	1980-06-01	0.00525562	0.0803358	0,072235072	Pde1a/Pde1c	2	-1.14125
R-MMU-166166	R-MMU-166166	MyD88-independent TLR4 cascade	6/171	86/8880	0.0061633	0.0888244	0,079867656	Dusp4/Map2k4/Mapk14/Ube2n/Mapk9/Traf6	6	-1.09763
R-MMU-937061	R-MMU-937061	TRIF(TICAM1)-mediated TLR4 signaling	6/171	86/8880	0.0061633	0.0888244	0,079867656	Dusp4/Map2k4/Mapk14/Ube2n/Mapk9/Traf6	6	-1.09763
R-MMU-1266738	R-MMU-1266738	Developmental Biology	17/171	453/8880	0.00630902	0.0888244	0,079867656	Nrp1/Sema6d/Lgi1/Sh3kbp1/Slit3/Tuba4a/Kalrn/Ephb1/Mapk14/Cacng3/Sema4d/Enah/Itsn1/Dok2/Epha5/Hsp90ab1/Dlg4	17	-1.09763
R-MMU-8957322	R-MMU-8957322	Metabolism of steroids	7/171	116/8880	0.00698323	0.0957956	0,086135914	Sqle/Fdps/Lss/Nsdhl/Mvd/Srebf1/Cyp27b1	7	-1.06482

[truncated: 1 more sheets: REACTOME_UP_invivo]
