# Supplementary material for: The AMPK-related kinase NUAK1 controls cortical axons branching by locally modulating mitochondrial metabolic functions
Source: Nat Commun. 2024 Mar 21;15:2487. doi: 10.1038/s41467-024-46146-6 (PMC10958033; doi:10.1038/s41467-024-46146-6)
Supplement: Supplementary file 6 — Supplementary Data 3 [file 41467_2024_46146_MOESM6_ESM.xlsx]

## Sheet: Metabolism
In vivo enriched sets:	SIZE	NES	FDR q-val			In vitro enriched sets:	SIZE	NES	FDR q-val
						GOBP_STEROID_BIOSYNTHETIC_PROCESS	145	-1.932	0.034
GOBP_COLLAGEN_METABOLIC_PROCESS	44	1.8854	0.0235			GOBP_STEROL_METABOLIC_PROCESS	130	-2.0847	0.0254
REACTOME_HS_GAG_BIOSYNTHESIS	24	1.8318	0.0392			REACTOME_SYNTHESIS_OF_VERY_LONG_CHAIN_FATTY_ACYL_COAS	23	-1.8658	0.036
REACTOME_FORMATION_OF_ATP_BY_CHEMIOSMOTIC_COUPLING	1	1.7971	0.0478			GOBP_GLYCOPROTEIN_METABOLIC_PROCESS	336	-1.9797	0.0315
REACTOME_SELENOAMINO_ACID_METABOLISM	89	2.4378	0.0			REACTOME_GLYCOSAMINOGLYCAN_METABOLISM	120	-1.9189	0.034
						REACTOME_REGULATION_OF_CHOLESTEROL_BIOSYNTHESIS_BY_SREBP_SREBF	53	-2.2588	0.0041
						REACTOME_FATTY_ACYL_COA_BIOSYNTHESIS	31	-2.0571	0.0274
						REACTOME_CHOLESTEROL_BIOSYNTHESIS	23	-2.3328	0.0014
						REACTOME_METABOLISM_OF_STEROIDS	134	-2.0533	0.0254
GOBP_PEPTIDE_CATABOLIC_PROCESS	16	2.0207	0.005			GOBP_STEROL_BIOSYNTHETIC_PROCESS	56	-2.3286	0.0016
REACTOME_DISEASES_ASSOCIATED_WITH_GLYCOSAMINOGLYCAN_METABOLISM	26	2.0444	0.0034			GOBP_MUCOPOLYSACCHARIDE_METABOLIC_PROCESS	80	-1.9122	0.0344
REACTOME_METABOLISM_OF_POLYAMINES	48	1.9016	0.0207			KEGG_STEROID_BIOSYNTHESIS	16	-2.079	0.0261
						GOBP_HEPARIN_METABOLIC_PROCESS	15	-1.9388	0.0337
						GOBP_PROTEOGLYCAN_METABOLIC_PROCESS	76	-2.0257	0.0279
						WP_CHOLESTEROL_BIOSYNTHESIS_PATHWAY	14	-2.2169	0.0069
						GOBP_FATTY_ACYL_COA_BIOSYNTHETIC_PROCESS	24	-1.9423	0.0335
						GOBP_SECONDARY_METABOLITE_BIOSYNTHETIC_PROCESS	24	-2.0561	0.0272
						KEGG_SPHINGOLIPID_METABOLISM	36	-1.7977	0.0427
						GOBP_ALCOHOL_BIOSYNTHETIC_PROCESS	124	-1.8906	0.035
						GOBP_TERPENOID_BIOSYNTHETIC_PROCESS	16	-1.9337	0.0339
GOBP_SUPEROXIDE_METABOLIC_PROCESS	30	2.0563	0.0028			KEGG_PYRIMIDINE_METABOLISM	89	2.1496	3.0E-4
GOBP_AEROBIC_RESPIRATION	130	1.8018	0.0478			GOBP_ANAPHASE_PROMOTING_COMPLEX_DEPENDENT_CATABOLIC_PROCESS	16	1.9978	0.0021
KEGG_TRYPTOPHAN_METABOLISM	17	1.7992	0.0484			GOBP_HEPARAN_SULFATE_PROTEOGLYCAN_METABOLIC_PROCESS	32	-1.8413	0.038
GOBP_REGULATION_OF_COLLAGEN_METABOLIC_PROCESS	17	1.8531	0.0313			GOBP_FATTY_ACID_DERIVATIVE_BIOSYNTHETIC_PROCESS	42	-1.8324	0.0392
GOBP_REGULATION_OF_SUPEROXIDE_METABOLIC_PROCESS	14	1.9563	0.0113			GOBP_AMINOGLYCAN_METABOLIC_PROCESS	117	-1.8827	0.0353
						GOBP_SULFUR_COMPOUND_BIOSYNTHETIC_PROCESS	136	-1.8585	0.0364
REACTOME_NONSENSE_MEDIATED_DECAY_NMD	98	2.5075	0.0			GOBP_SPHINGOLIPID_BIOSYNTHETIC_PROCESS	100	-1.9453	0.0332
REACTOME_AUF1_HNRNP_D0_BINDS_AND_DESTABILIZES_MRNA	47	1.9098	0.0188			GOBP_MEMBRANE_LIPID_BIOSYNTHETIC_PROCESS	135	-1.8309	0.0393
REACTOME_RRNA_PROCESSING	173	2.2349	1.0E-4			GOBP_CERAMIDE_METABOLIC_PROCESS	92	-1.7792	0.0447
REACTOME_REGULATION_OF_INSULIN_LIKE_GROWTH_FACTOR_IGF_TRANSPORT_AND_UPTAKE_BY_INSULIN_LIKE_GROWTH_FACTOR_BINDING_PROTEINS_IGFBPS	63	2.0698	0.0022			GOBP_GLYCOPROTEIN_BIOSYNTHETIC_PROCESS	274	-2.0894	0.0247
REACTOME_EUKARYOTIC_TRANSLATION_INITIATION	102	2.4922	0.0			GOBP_ISOPRENOID_BIOSYNTHETIC_PROCESS	27	-1.8984	0.0347
REACTOME_SRP_DEPENDENT_COTRANSLATIONAL_PROTEIN_TARGETING_TO_MEMBRANE	95	2.5941	0.0			GOBP_ORGANIC_HYDROXY_COMPOUND_BIOSYNTHETIC_PROCESS	211	-1.908	0.0345
REACTOME_TRANSLATION	247	2.1812	2.0E-4			GOBP_GLYCOSYLATION	222	-1.8915	0.0351
REACTOME_ACTIVATION_OF_THE_MRNA_UPON_BINDING_OF_THE_CAP_BINDING_COMPLEX_AND_EIFS_AND_SUBSEQUENT_BINDING_TO_43S	52	2.2946	0.0
REACTOME_EUKARYOTIC_TRANSLATION_ELONGATION	80	2.5612	0.0			WP_CHOLESTEROL_METABOLISM_WITH_BLOCH_AND_KANDUTSCHRUSSELL_PATHWAYS	44	-2.6597	0.0
GOBP_COLLAGEN_BIOSYNTHETIC_PROCESS	17	1.8792	0.0236			REACTOME_HS_GAG_BIOSYNTHESIS	30	-1.8105	0.0412
						REACTOME_ACTIVATION_OF_GENE_EXPRESSION_BY_SREBF_SREBP	40	-2.3101	0.0021
						GOBP_PROTEOGLYCAN_BIOSYNTHETIC_PROCESS	54	-2.2672	0.0036
						REACTOME_POST_TRANSLATIONAL_MODIFICATION_SYNTHESIS_OF_GPI_ANCHORED_PROTEINS	78	-1.9237	0.0342
						REACTOME_CALNEXIN_CALRETICULIN_CYCLE	25	-1.9248	0.0342
						REACTOME_CYTOSOLIC_TRNA_AMINOACYLATION	6	-1.9624	0.0332
						REACTOME_ER_QUALITY_CONTROL_COMPARTMENT_ERQC	20	-1.8621	0.0361
						REACTOME_N_GLYCAN_TRIMMING_IN_THE_ER_AND_CALNEXIN_CALRETICULIN_CYCLE	34	-1.7641	0.0483
						REACTOME_FORMATION_OF_TUBULIN_FOLDING_INTERMEDIATES_BY_CCT_TRIC	19	1.6798	0.0441
						GOBP_CHONDROITIN_SULFATE_BIOSYNTHETIC_PROCESS	18	-1.9074	0.0342
						GOBP_CELLULAR_RESPONSE_TO_GLUCOSE_STARVATION	46	-1.8819	0.0351
						GOBP_UBIQUITIN_DEPENDENT_ERAD_PATHWAY	81	-2.01	0.0284
						GOBP_ERAD_PATHWAY	102	-1.9538	0.0335
						GOBP_CYCLIC_NUCLEOTIDE_BIOSYNTHETIC_PROCESS	21	-1.9468	0.0333
						HALLMARK_CHOLESTEROL_HOMEOSTASIS	67	-2.0554	0.0268
						GOBP_CHONDROITIN_SULFATE_PROTEOGLYCAN_METABOLIC_PROCESS	33	-1.7707	0.0469
						GOBP_CHONDROITIN_SULFATE_PROTEOGLYCAN_BIOSYNTHETIC_PROCESS	23	-1.9254	0.0345
						GOBP_LONG_CHAIN_FATTY_ACYL_COA_BIOSYNTHETIC_PROCESS	19	-1.8642	0.0361
						GOBP_HEPARAN_SULFATE_PROTEOGLYCAN_BIOSYNTHETIC_PROCESS	26	-2.056	0.027
						GOBP_SECONDARY_ALCOHOL_METABOLIC_PROCESS	127	-2.0659	0.0268
						GOBP_AMINOGLYCAN_BIOSYNTHETIC_PROCESS	76	-2.1089	0.0217
						WP_PROTEOGLYCAN_BIOSYNTHESIS	17	-1.7958	0.0428
						WP_STEROL_REGULATORY_ELEMENTBINDING_PROTEINS_SREBP_SIGNALING	65	-2.0124	0.0283
						KEGG_GLYCOSAMINOGLYCAN_BIOSYNTHESIS_CHONDROITIN_SULFATE	22	-1.8728	0.0353
						WP_SREBF_AND_MIR33_IN_CHOLESTEROL_AND_LIPID_HOMEOSTASIS	15	-1.9318	0.0339

## Sheet: Mitochondria
In vivo enriched sets:	SIZE	NES	FDR q-val		In vitro enriched sets:	SIZE	NES	FDR q-val
GOBP_ELECTRON_TRANSPORT_CHAIN	120	1.8212	0.0418		REACTOME_MITOPHAGY	27	2.0651	7.0E-4
REACTOME_RESPIRATORY_ELECTRON_TRANSPORT	88	2.1379	7.0E-4		REACTOME_MITOCHONDRIAL_PROTEIN_IMPORT	58	1.6928	0.0407
GOBP_ATP_SYNTHESIS_COUPLED_ELECTRON_TRANSPORT	72	2.0714	0.0022		WP_OXIDATIVE_DAMAGE_RESPONSE	36	1.6647	0.0499
WP_OXIDATIVE_PHOSPHORYLATION	41	2.2809	0.0		REACTOME_MITOCHONDRIAL_TRANSLATION	94	1.9194	0.0059
REACTOME_THE_CITRIC_ACID_TCA_CYCLE_AND_RESPIRATORY_ELECTRON_TRANSPORT	132	1.8898	0.0225		GOBP_ORGANELLE_FISSION	451	2.2469	0.0
REACTOME_COMPLEX_I_BIOGENESIS	50	2.2007	1.0E-4		GOBP_ATP_SYNTHESIS_COUPLED_ELECTRON_TRANSPORT	78	1.7349	0.0317
REACTOME_RESPIRATORY_ELECTRON_TRANSPORT_ATP_SYNTHESIS_BY_CHEMIOSMOTIC_COUPLING_AND_HEAT_PRODUCTION_BY_UNCOUPLING_PROTEINS	92	2.1806	2.0E-4
WP_ELECTRON_TRANSPORT_CHAIN_OXPHOS_SYSTEM_IN_MITOCHONDRIA	74	2.3243	0.0
GOBP_RESPIRATORY_ELECTRON_TRANSPORT_CHAIN	87	1.8354	0.0379
GOBP_MITOCHONDRIAL_ELECTRON_TRANSPORT_NADH_TO_UBIQUINONE	46	2.0068	0.0059
WP_MITOCHONDRIAL_COMPLEX_I_ASSEMBLY_MODEL_OXPHOS_SYSTEM	47	2.0716	0.0022
HALLMARK_OXIDATIVE_PHOSPHORYLATION	172	1.9209	0.0165
GOBP_OXIDATIVE_PHOSPHORYLATION	91	1.9187	0.017
GOBP_NADH_DEHYDROGENASE_COMPLEX_ASSEMBLY	47	2.0714	0.0021
KEGG_OXIDATIVE_PHOSPHORYLATION	92	2.2063	1.0E-4
REACTOME_CRISTAE_FORMATION	11	1.8929	0.0221

## Sheet: Transcription & Translation
In vivo enriched sets:	SIZE	NES	FDR q-val			In vitro enriched sets:	SIZE	NES	FDR q-val
WP_CYTOPLASMIC_RIBOSOMAL_PROTEINS	79	2.4771	0.0			REACTOME_RNA_POLYMERASE_III_TRANSCRIPTION_INITIATION_FROM_TYPE_1_PROMOTER	28	1.7498	0.0283
GOBP_CYTOPLASMIC_TRANSLATION	124	2.3874	0.0			KEGG_RNA_POLYMERASE	26	2.058	9.0E-4
KEGG_RIBOSOME	75	2.5317	0.0			REACTOME_TRANSCRIPTIONAL_REGULATION_BY_RUNX3	94	1.7984	0.0199
						REACTOME_RUNX1_REGULATES_TRANSCRIPTION_OF_GENES_INVOLVED_IN_DIFFERENTIATION_OF_HSCS	68	1.6989	0.0394
						REACTOME_REGULATION_OF_RUNX3_EXPRESSION_AND_ACTIVITY	55	2.0126	0.0016
						REACTOME_RNA_POLYMERASE_III_TRANSCRIPTION_TERMINATION	23	1.8957	0.0078
						REACTOME_TP53_REGULATES_TRANSCRIPTION_OF_CELL_CYCLE_GENES	47	1.9735	0.003
						REACTOME_TP53_REGULATES_TRANSCRIPTION_OF_GENES_INVOLVED_IN_G2_CELL_CYCLE_ARREST	16	2.0943	4.0E-4
						REACTOME_RNA_POLYMERASE_III_CHAIN_ELONGATION	18	1.8731	0.0101
						REACTOME_RNA_POLYMERASE_III_TRANSCRIPTION	40	1.7779	0.0237
						REACTOME_FORMATION_OF_THE_EARLY_ELONGATION_COMPLEX	31	1.7158	0.0358
						WP_EUKARYOTIC_TRANSCRIPTION_INITIATION	41	1.8182	0.0167

## Sheet: Signal transduction
In vivo enriched sets:	SIZE	NES	FDR q-val			In vitro enriched sets:	SIZE	NES	FDR q-val
REACTOME_MET_ACTIVATES_PTK2_SIGNALING	23	1.8642	0.0281			REACTOME_REGULATION_OF_RAS_BY_GAPS	68	1.7582	0.0272
REACTOME_HEDGEHOG_LIGAND_BIOGENESIS	53	1.8036	0.0472			REACTOME_RHO_GTPASES_ACTIVATE_WASPS_AND_WAVES	35	1.8242	0.0159
REACTOME_MET_PROMOTES_CELL_MOTILITY	33	1.8062	0.0462			REACTOME_REGULATION_OF_PTEN_GENE_TRANSCRIPTION	58	1.7421	0.0301
REACTOME_NEGATIVE_REGULATION_OF_NOTCH4_SIGNALING	49	1.8844	0.0233			REACTOME_RHO_GTPASE_EFFECTORS	246	2.0757	6.0E-4
REACTOME_SIGNALING_BY_PDGF	45	2.3681	0.0			REACTOME_NEGATIVE_REGULATION_OF_NOTCH4_SIGNALING	53	1.9714	0.0029
REACTOME_DEGRADATION_OF_AXIN	49	1.8157	0.0436			REACTOME_DARPP_32_EVENTS	23	1.7072	0.0377
						REACTOME_DEGRADATION_OF_AXIN	55	1.7642	0.0257
						REACTOME_REGULATION_OF_PTEN_STABILITY_AND_ACTIVITY	69	1.7275	0.0335
						REACTOME_AMINE_LIGAND_BINDING_RECEPTORS	37	-2.0287	0.0282
						REACTOME_DEGRADATION_OF_GLI1_BY_THE_PROTEASOME	58	1.9499	0.0041
						REACTOME_SIGNALING_BY_ERYTHROPOIETIN	25	1.7506	0.0282
						REACTOME_CHEMOKINE_RECEPTORS_BIND_CHEMOKINES	32	1.9162	0.0062
						REACTOME_PTEN_REGULATION	136	1.8722	0.0101
						REACTOME_DEGRADATION_OF_BETA_CATENIN_BY_THE_DESTRUCTION_COMPLEX	83	1.7887	0.0218
						REACTOME_DEGRADATION_OF_DVL	57	1.8426	0.0137
						REACTOME_RHO_GTPASES_ACTIVATE_FORMINS	126	2.3646	0.0

## Sheet: Cell cycle & proliferation
In vivo enriched sets:	SIZE	NES	FDR q-val			In vitro enriched sets:	SIZE	NES	FDR q-val
						REACTOME_RESOLUTION_OF_D_LOOP_STRUCTURES_THROUGH_SYNTHESIS_DEPENDENT_STRAND_ANNEALING_SDSA	25	1.7433	0.03
						GOBP_NEGATIVE_REGULATION_OF_MITOTIC_CELL_CYCLE_PHASE_TRANSITION	154	2.173	2.0E-4
						GOBP_REGULATION_OF_CHROMOSOME_SEGREGATION	81	2.2814	0.0
						REACTOME_PROCESSING_OF_DNA_DOUBLE_STRAND_BREAK_ENDS	62	1.7022	0.0388
						HALLMARK_E2F_TARGETS	190	2.7444	0.0
						REACTOME_DEPOSITION_OF_NEW_CENPA_CONTAINING_NUCLEOSOMES_AT_THE_CENTROMERE	26	1.8341	0.0148
						REACTOME_SYNTHESIS_OF_DNA	119	2.4673	0.0
						REACTOME_S_PHASE	161	2.2604	0.0
						WP_DNA_REPLICATION	41	2.3074	0.0
						GOBP_ESTABLISHMENT_OF_MITOTIC_SPINDLE_LOCALIZATION	35	1.9029	0.0071
						GOBP_SISTER_CHROMATID_SEGREGATION	183	2.4763	0.0
						REACTOME_TELOMERE_EXTENSION_BY_TELOMERASE	22	1.8914	0.0082
						GOBP_MITOTIC_NUCLEAR_DIVISION	277	2.3733	0.0
						REACTOME_ORC1_REMOVAL_FROM_CHROMATIN	70	2.1673	2.0E-4
						REACTOME_APC_C_CDH1_MEDIATED_DEGRADATION_OF_CDC20_AND_OTHER_APC_C_CDH1_TARGETED_PROTEINS_IN_LATE_MITOSIS_EARLY_G1	74	2.1527	3.0E-4
						GOBP_NEGATIVE_REGULATION_OF_METAPHASE_ANAPHASE_TRANSITION_OF_CELL_CYCLE	41	2.0493	0.001
						REACTOME_TRANSCRIPTION_COUPLED_NUCLEOTIDE_EXCISION_REPAIR_TC_NER	76	1.8	0.0196
						REACTOME_APC_C_MEDIATED_DEGRADATION_OF_CELL_CYCLE_PROTEINS	87	2.3332	0.0
						REACTOME_DNA_STRAND_ELONGATION	32	2.2566	0.0
						REACTOME_MITOTIC_SPINDLE_CHECKPOINT	106	2.4763	0.0
						REACTOME_DNA_REPLICATION_PRE_INITIATION	87	2.2713	0.0
						REACTOME_ACTIVATION_OF_BH3_ONLY_PROTEINS	26	1.8665	0.0108
						REACTOME_FORMATION_OF_TC_NER_PRE_INCISION_COMPLEX	51	1.6931	0.0407
						REACTOME_DNA_DOUBLE_STRAND_BREAK_REPAIR	128	1.9271	0.0055
						GOBP_CELL_CYCLE_DNA_REPLICATION	41	1.7526	0.0279
						GOBP_MEIOTIC_CELL_CYCLE_PROCESS	180	1.9421	0.0043
						GOBP_MITOTIC_CYTOKINETIC_PROCESS	21	1.7337	0.0315
						GOBP_NEGATIVE_REGULATION_OF_CHROMOSOME_ORGANIZATION	80	2.0149	0.0016
						HALLMARK_MITOTIC_SPINDLE	197	1.8002	0.0197
						GOBP_POSITIVE_REGULATION_OF_DNA_RECOMBINATION	63	1.6963	0.0399
						GOBP_NEGATIVE_REGULATION_OF_NUCLEAR_DIVISION	53	2.0841	5.0E-4
						REACTOME_THE_ROLE_OF_GTSE1_IN_G2_M_PROGRESSION_AFTER_G2_CHECKPOINT	70	2.1641	2.0E-4
						GOBP_CELL_CYCLE_G2_M_PHASE_TRANSITION	141	2.1385	2.0E-4
						REACTOME_G1_S_DNA_DAMAGE_CHECKPOINTS	66	1.7863	0.0223
						KEGG_CELL_CYCLE	121	2.3104	0.0
						GOBP_NEGATIVE_REGULATION_OF_CELL_CYCLE_PROCESS	255	2.1119	3.0E-4
						GOBP_CHROMOSOME_SEPARATION	90	2.2591	0.0
						GOBP_NEGATIVE_REGULATION_OF_CELL_CYCLE	329	1.9037	0.0071
						GOBP_CHROMOSOME_SEGREGATION	311	2.4423	0.0
						GOBP_POSITIVE_REGULATION_OF_DNA_REPAIR	89	1.8328	0.015
						WP_CELL_CYCLE	117	2.274	0.0
						WP_REGULATION_OF_SISTER_CHROMATID_SEPARATION_AT_THE_METAPHASEANAPHASE_TRANSITION	15	1.9282	0.0054
						GOBP_DOUBLE_STRAND_BREAK_REPAIR	249	1.9107	0.0067
						REACTOME_CELL_CYCLE_CHECKPOINTS	249	2.5295	0.0
						REACTOME_INHIBITION_OF_DNA_RECOMBINATION_AT_TELOMERE	19	1.6919	0.0407
						REACTOME_DNA_DAMAGE_BYPASS	48	1.6927	0.0406
						REACTOME_INHIBITION_OF_THE_PROTEOLYTIC_ACTIVITY_OF_APC_C_REQUIRED_FOR_THE_ONSET_OF_ANAPHASE_BY_MITOTIC_SPINDLE_CHECKPOINT_COMPONENTS	21	1.8073	0.0183
						REACTOME_CYCLIN_A_B1_B2_ASSOCIATED_EVENTS_DURING_G2_M_TRANSITION	24	2.1071	4.0E-4
						REACTOME_STABILIZATION_OF_P53	56	1.7817	0.0232
						GOBP_POSITIVE_REGULATION_OF_METAPHASE_ANAPHASE_TRANSITION_OF_CELL_CYCLE	16	1.8456	0.0133
						HALLMARK_DNA_REPAIR	142	2.1096	3.0E-4
						GOBP_DNA_STRAND_ELONGATION_INVOLVED_IN_DNA_REPLICATION	15	2.0496	0.001
						GOBP_DNA_INTEGRITY_CHECKPOINT_SIGNALING	115	1.8714	0.0101
						REACTOME_MITOTIC_G2_G2_M_PHASES	183	2.0628	8.0E-4
						REACTOME_CHROMOSOME_MAINTENANCE	89	2.2565	0.0
						GOBP_DNA_STRAND_ELONGATION	35	1.7053	0.038
						REACTOME_G2_M_DNA_DAMAGE_CHECKPOINT	58	1.8516	0.0127
						WP_DNA_DAMAGE_RESPONSE	63	1.681	0.0439
						REACTOME_TERMINATION_OF_TRANSLESION_DNA_SYNTHESIS	32	1.7404	0.0303
						GOBP_REGULATION_OF_DNA_REPAIR	138	1.7814	0.0231
						KEGG_DNA_REPLICATION	35	2.153	3.0E-4
						WP_G1_TO_S_CELL_CYCLE_CONTROL	63	2.1253	2.0E-4
						GOBP_DNA_GEOMETRIC_CHANGE	89	1.8851	0.0088
						REACTOME_M_PHASE	332	2.2019	1.0E-4
						REACTOME_CELL_CYCLE_MITOTIC	470	2.4586	0.0
						GOBP_REGULATION_OF_MITOTIC_CELL_CYCLE	425	1.9633	0.0033
						GOBP_CELL_CYCLE_G1_S_PHASE_TRANSITION	213	1.7056	0.038
						REACTOME_G0_AND_EARLY_G1	27	2.3039	0.0
						REACTOME_MITOTIC_G1_PHASE_AND_G1_S_TRANSITION	145	2.4558	0.0
						GOBP_MITOTIC_CELL_CYCLE_PHASE_TRANSITION	388	2.129	2.0E-4
						REACTOME_SUMOYLATION_OF_DNA_REPLICATION_PROTEINS	43	1.7563	0.0274
						GOBP_MITOTIC_SISTER_CHROMATID_SEGREGATION	158	2.5071	0.0
						GOBP_MEIOTIC_CHROMOSOME_SEPARATION	23	2.0307	0.0013
						REACTOME_MITOTIC_METAPHASE_AND_ANAPHASE	220	2.3389	0.0
						GOBP_MITOTIC_CELL_CYCLE_CHECKPOINT_SIGNALING	123	2.1729	2.0E-4
						GOBP_REGULATION_OF_CELL_CYCLE_PHASE_TRANSITION	354	2.0285	0.0014
						GOBP_MITOTIC_SPINDLE_ASSEMBLY	66	1.9994	0.0021
						GOBP_DNA_REPLICATION	264	1.9735	0.003
						GOBP_MEIOSIS_I_CELL_CYCLE_PROCESS	113	1.783	0.023
						REACTOME_DNA_REPLICATION	129	2.4488	0.0
						GOBP_MITOTIC_METAPHASE_PLATE_CONGRESSION	50	2.335	0.0
						GOBP_NEGATIVE_REGULATION_OF_CELL_CYCLE_PHASE_TRANSITION	217	2.1363	2.0E-4
						GOBP_REGULATION_OF_NUCLEAR_DIVISION	132	2.2017	1.0E-4
						GOBP_METAPHASE_PLATE_CONGRESSION	63	2.319	0.0
						GOBP_CELL_CYCLE_CHECKPOINT_SIGNALING	159	2.1019	4.0E-4
						GOBP_POSITIVE_REGULATION_OF_CELL_CYCLE_G2_M_PHASE_TRANSITION	29	1.7668	0.0255
						GOBP_DNA_SYNTHESIS_INVOLVED_IN_DNA_REPAIR	34	1.8228	0.0159
						GOBP_NEGATIVE_REGULATION_OF_MITOTIC_CELL_CYCLE	203	2.0778	6.0E-4
						GOBP_POSITIVE_REGULATION_OF_CHROMOSOME_SEPARATION	18	1.7509	0.0282
						GOBP_FEMALE_MEIOTIC_NUCLEAR_DIVISION	28	1.89	0.0083
						REACTOME_CONDENSATION_OF_PROPHASE_CHROMOSOMES	13	1.701	0.039
						GOBP_METAPHASE_ANAPHASE_TRANSITION_OF_CELL_CYCLE	62	2.1483	3.0E-4
						REACTOME_RESOLUTION_OF_SISTER_CHROMATID_COHESION	113	2.5171	0.0
						REACTOME_APC_C_CDC20_MEDIATED_DEGRADATION_OF_CYCLIN_B	24	1.8359	0.0147
						GOBP_NEGATIVE_REGULATION_OF_CELL_CYCLE_G2_M_PHASE_TRANSITION	57	1.7688	0.0253
						GOBP_REGULATION_OF_CHROMOSOME_SEPARATION	67	2.1588	2.0E-4
						GOBP_MEIOTIC_CELL_CYCLE	230	1.8181	0.0166
						GOBP_MITOTIC_DNA_INTEGRITY_CHECKPOINT_SIGNALING	80	1.9414	0.0044
						GOBP_REGULATION_OF_CELL_CYCLE_G2_M_PHASE_TRANSITION	96	2.0347	0.0012
						GOBP_NUCLEAR_CHROMOSOME_SEGREGATION	256	2.3997	0.0
						GOBP_MITOTIC_INTRA_S_DNA_DAMAGE_CHECKPOINT_SIGNALING	16	1.724	0.0345
						REACTOME_G2_M_CHECKPOINTS	131	2.3214	0.0
						GOBP_POSITIVE_REGULATION_OF_MITOTIC_CELL_CYCLE_PHASE_TRANSITION	87	1.8779	0.0097
						GOBP_CHROMOSOME_CONDENSATION	31	1.7743	0.0243
						GOBP_DNA_DEPENDENT_DNA_REPLICATION	150	1.9777	0.0028
						GOBP_DNA_UNWINDING_INVOLVED_IN_DNA_REPLICATION	22	1.8672	0.0108
						GOBP_POSITIVE_REGULATION_OF_DOUBLE_STRAND_BREAK_REPAIR	60	1.7542	0.0277
						GOBP_DNA_REPLICATION_CHECKPOINT_SIGNALING	16	1.8759	0.0099
						REACTOME_E2F_MEDIATED_REGULATION_OF_DNA_REPLICATION	21	1.8416	0.0138
						REACTOME_NUCLEOTIDE_EXCISION_REPAIR	108	1.7293	0.033
						WP_MIRNA_REGULATION_OF_DNA_DAMAGE_RESPONSE	66	1.7173	0.036
						GOBP_CHROMOSOME_LOCALIZATION	80	2.2113	1.0E-4
						GOBP_DNA_REPLICATION_INITIATION	37	2.139	2.0E-4
						GOBP_REGULATION_OF_MITOTIC_NUCLEAR_DIVISION	107	2.2345	0.0
						GOBP_POSITIVE_REGULATION_OF_CELL_CYCLE_PROCESS	215	1.8876	0.0086
						GOBP_CELL_CYCLE_PHASE_TRANSITION	471	2.1098	3.0E-4
						GOBP_DNA_CONFORMATION_CHANGE	248	1.7671	0.0255
						GOBP_REGULATION_OF_CHROMOSOME_ORGANIZATION	195	2.0225	0.0015
						REACTOME_TELOMERE_C_STRAND_LAGGING_STRAND_SYNTHESIS	33	1.9727	0.0029
						REACTOME_TRANSLESION_SYNTHESIS_BY_Y_FAMILY_DNA_POLYMERASES_BYPASSES_LESIONS_ON_DNA_TEMPLATE
						REACTOME_CYCLIN_A_CDK2_ASSOCIATED_EVENTS_AT_S_PHASE_ENTRY	84	1.8535	0.0124
						KEGG_OOCYTE_MEIOSIS	105	1.7787	0.0236
						REACTOME_TRANSCRIPTION_OF_E2F_TARGETS_UNDER_NEGATIVE_CONTROL_BY_P107_RBL1_AND_P130_RBL2_IN_COMPLEX_WITH_HDAC1	16	1.9779	0.0028
						REACTOME_LAGGING_STRAND_SYNTHESIS	20	1.8161	0.0169
						REACTOME_PHOSPHORYLATION_OF_THE_APC_C	20	1.8494	0.0129
						REACTOME_G1_S_SPECIFIC_TRANSCRIPTION	28	2.1233	2.0E-4
						GOBP_MITOTIC_SPINDLE_ORGANIZATION	121	2.1829	2.0E-4
						REACTOME_HOMOLOGOUS_DNA_PAIRING_AND_STRAND_EXCHANGE	41	1.7088	0.0374
						GOBP_NEGATIVE_REGULATION_OF_CELL_DIVISION	15	1.8316	0.0151
						REACTOME_DNA_REPAIR	276	1.8308	0.0152
						GOBP_REGULATION_OF_MITOTIC_SISTER_CHROMATID_SEGREGATION	43	2.0434	0.0011
						GOBP_PROTEIN_DNA_COMPLEX_ASSEMBLY	115	1.794	0.0207
						GOBP_SISTER_CHROMATID_COHESION	50	1.9102	0.0067
						GOBP_DNA_RECOMBINATION	272	1.8081	0.0183
						GOBP_NEGATIVE_REGULATION_OF_RESPONSE_TO_DNA_DAMAGE_STIMULUS	69	1.6965	0.0399
						GOBP_REGULATION_OF_MITOTIC_CELL_CYCLE_PHASE_TRANSITION	275	2.0224	0.0015
						GOBP_SPINDLE_ASSEMBLY	111	2.069	7.0E-4
						REACTOME_MITOTIC_PROMETAPHASE	185	2.3101	0.0
						GOBP_REGULATION_OF_RESPONSE_TO_DNA_DAMAGE_STIMULUS	227	1.7119	0.0367
						GOBP_ATTACHMENT_OF_MITOTIC_SPINDLE_MICROTUBULES_TO_KINETOCHORE	14	1.8817	0.0092
						GOBP_MEIOTIC_CHROMOSOME_SEGREGATION	80	1.9064	0.0069
						GOBP_POSITIVE_REGULATION_OF_CELL_CYCLE_PHASE_TRANSITION	106	1.8231	0.016
						GOBP_PROTEIN_LOCALIZATION_TO_CONDENSED_CHROMOSOME	19	1.9715	0.003
						GOBP_SPINDLE_ORGANIZATION	178	2.216	1.0E-4
						REACTOME_POLYMERASE_SWITCHING_ON_THE_C_STRAND_OF_THE_TELOMERE	25	1.9216	0.0058
						REACTOME_TELOMERE_MAINTENANCE	64	2.0662	7.0E-4
						REACTOME_CONVERSION_FROM_APC_C_CDC20_TO_APC_C_CDH1_IN_LATE_ANAPHASE	20	1.7149	0.0359
						REACTOME_SEPARATION_OF_SISTER_CHROMATIDS	178	2.4491	0.0
						REACTOME_SWITCHING_OF_ORIGINS_TO_A_POST_REPLICATIVE_STATE	90	2.2552	0.0
						WP_DNA_IRDAMAGE_AND_CELLULAR_RESPONSE_VIA_ATR	76	1.8617	0.0113
						REACTOME_PCNA_DEPENDENT_LONG_PATCH_BASE_EXCISION_REPAIR	21	1.6816	0.044
						REACTOME_PROCESSIVE_SYNTHESIS_ON_THE_C_STRAND_OF_THE_TELOMERE	18	1.7909	0.0213
						REACTOME_ACTIVATION_OF_ATR_IN_RESPONSE_TO_REPLICATION_STRESS	37	2.1995	1.0E-4
						REACTOME_HOMOLOGY_DIRECTED_REPAIR	100	1.9133	0.0065
						REACTOME_CYCLIN_D_ASSOCIATED_EVENTS_IN_G1	45	1.7042	0.0383
						REACTOME_SCF_SKP2_MEDIATED_DEGRADATION_OF_P27_P21	59	1.8551	0.0121
						REACTOME_APC_CDC20_MEDIATED_DEGRADATION_OF_NEK2A	26	1.9011	0.0073
						REACTOME_ACTIVATION_OF_THE_PRE_REPLICATIVE_COMPLEX	32	2.2607	0.0
						REACTOME_POLO_LIKE_KINASE_MEDIATED_EVENTS	16	2.0154	0.0016
						REACTOME_PROCESSIVE_SYNTHESIS_ON_THE_LAGGING_STRAND	15	1.7807	0.0233
						REACTOME_EXTENSION_OF_TELOMERES	50	2.1962	1.0E-4
						REACTOME_RESOLUTION_OF_D_LOOP_STRUCTURES	31	1.9965	0.0021
						GOBP_DNA_DAMAGE_RESPONSE_SIGNAL_TRANSDUCTION_RESULTING_IN_TRANSCRIPTION	15	1.7197	0.0357
						REACTOME_HDR_THROUGH_HOMOLOGOUS_RECOMBINATION_HRR	64	1.9277	0.0055
						REACTOME_TRANSCRIPTION_OF_E2F_TARGETS_UNDER_NEGATIVE_CONTROL_BY_DREAM_COMPLEX	19	2.017	0.0015
						GOBP_PROTEIN_LOCALIZATION_TO_CHROMOSOME_CENTROMERIC_REGION	25	2.0895	5.0E-4
						GOBP_MICROTUBULE_CYTOSKELETON_ORGANIZATION_INVOLVED_IN_MITOSIS	148	2.2341	0.0
						GOBP_CENTROMERE_COMPLEX_ASSEMBLY	27	2.2595	0.0
						GOBP_CYTOSKELETON_DEPENDENT_CYTOKINESIS	79	1.7112	0.0368
						WP_DNA_MISMATCH_REPAIR	23	1.8002	0.0196
						GOBP_RESOLUTION_OF_MEIOTIC_RECOMBINATION_INTERMEDIATES	15	1.9102	0.0066
						GOBP_REGULATION_OF_INTRINSIC_APOPTOTIC_SIGNALING_PATHWAY_IN_RESPONSE_TO_DNA_DAMAGE	35	1.6877	0.0421
						GOBP_MITOTIC_CHROMOSOME_CONDENSATION	18	1.9346	0.0049
						HALLMARK_G2M_CHECKPOINT	189	2.5851	0.0
						GOBP_PROTEIN_LOCALIZATION_TO_CHROMOSOME	85	1.7621	0.0262

## Sheet: Apoptosis
In vivo enriched sets:	SIZE	NES	FDR q-val			In vitro enriched sets:	SIZE	NES	FDR q-val
						REACTOME_PINK1_PRKN_MEDIATED_MITOPHAGY	20	1.8733	0.0101
						REACTOME_INTRINSIC_PATHWAY_FOR_APOPTOSIS	48	1.9287	0.0054
						REACTOME_SELECTIVE_AUTOPHAGY	72	1.7455	0.0294
						REACTOME_AUTOPHAGY	137	1.8081	0.0183
						REACTOME_PYROPTOSIS	21	1.896	0.0078

## Sheet: Cellular responses to stimuli
In vivo enriched sets:	SIZE	NES	FDR q-val			In vitro enriched sets:	SIZE	NES	FDR q-val
REACTOME_CELLULAR_RESPONSE_TO_STARVATION	122	2.2132	1.0E-4			REACTOME_CELLULAR_RESPONSE_TO_HYPOXIA	73	1.7368	0.0313
REACTOME_CELLULAR_RESPONSE_TO_HYPOXIA	63	1.9626	0.0108			REACTOME_SENESCENCE_ASSOCIATED_SECRETORY_PHENOTYPE_SASP	50	1.8305	0.0151
REACTOME_RESPONSE_OF_EIF2AK4_GCN2_TO_AMINO_ACID_DEFICIENCY	83	2.3812	0.0			REACTOME_CELLULAR_SENESCENCE	121	1.7429	0.03
GOBP_CELLULAR_RESPONSE_TO_TOXIC_SUBSTANCE	54	1.8944	0.0217			REACTOME_REGULATION_OF_HMOX1_EXPRESSION_AND_ACTIVITY	63	1.8741	0.0101
WP_BURN_WOUND_HEALING	42	1.8839	0.0228			REACTOME_OXIDATIVE_STRESS_INDUCED_SENESCENCE	60	1.7088	0.0375
GOBP_RESPONSE_TO_WOUNDING	298	1.8221	0.0416
REACTOME_CELLULAR_RESPONSE_TO_CHEMICAL_STRESS	126	2.0198	0.005
REACTOME_DETOXIFICATION_OF_REACTIVE_OXYGEN_SPECIES	26	1.9144	0.0178
REACTOME_CYTOPROTECTION_BY_HMOX1	101	1.8844	0.0236
GOBP_NEGATIVE_REGULATION_OF_RESPONSE_TO_WOUNDING	45	1.7979	0.0477
GOBP_REGULATION_OF_RESPONSE_TO_WOUNDING	81	1.8192	0.0423
GOBP_CELLULAR_OXIDANT_DETOXIFICATION	43	1.922	0.0165

## Sheet: Synaptic transmission&transport
In vivo enriched sets:	SIZE	NES	FDR q-val			In vitro enriched sets:	SIZE	NES	FDR q-val
REACTOME_BINDING_AND_UPTAKE_OF_LIGANDS_BY_SCAVENGER_RECEPTORS	15	2.1253	7.0E-4			GOBP_REGULATION_OF_SYNAPTIC_TRANSMISSION_GLUTAMATERGIC	66	-2.1196	0.0225
GOBP_POSITIVE_REGULATION_OF_LIPID_TRANSPORT	42	1.8987	0.0213			REACTOME_MISCELLANEOUS_TRANSPORT_AND_BINDING_EVENTS	21	-1.8292	0.0393
						GOBP_POSITIVE_REGULATION_OF_SYNAPSE_ASSEMBLY	60	-2.2481	0.0047
						REACTOME_POTASSIUM_CHANNELS	98	-2.4145	3.0E-4
						REACTOME_RECEPTOR_TYPE_TYROSINE_PROTEIN_PHOSPHATASES	20	-2.1613	0.0141
						GOBP_PRESYNAPSE_ORGANIZATION	48	-2.363	9.0E-4
						GOBP_SYNAPSE_ORGANIZATION	399	-2.0553	0.0265
						GOBP_REGULATION_OF_PRESYNAPSE_ORGANIZATION	33	-2.3733	7.0E-4
						GOBP_POSTSYNAPTIC_SPECIALIZATION_ASSEMBLY	20	-2.1685	0.0128
						GOBP_INHIBITORY_SYNAPSE_ASSEMBLY	16	-1.8575	0.0362
						REACTOME_SYNAPTIC_ADHESION_LIKE_MOLECULES	21	-1.9142	0.0347
						GOBP_SYNAPSE_ASSEMBLY	173	-2.6499	0.0
						GOBP_SYNAPTIC_TRANSMISSION_GLUTAMATERGIC	89	-2.2854	0.0031
						GOBP_L_GLUTAMATE_IMPORT_ACROSS_PLASMA_MEMBRANE	16	-1.9487	0.0336
						GOBP_POSTSYNAPTIC_SPECIALIZATION_ORGANIZATION	32	-1.9546	0.0335
						GOBP_REGULATION_OF_POSTSYNAPTIC_MEMBRANE_POTENTIAL	125	-2.1115	0.0222
						GOBP_L_GLUTAMATE_TRANSMEMBRANE_TRANSPORT	29	-2.073	0.0259
						GOBP_NEUROTRANSMITTER_TRANSPORT	201	-1.7838	0.0441
						GOBP_POSTSYNAPSE_ORGANIZATION	150	-1.8403	0.0381
						GOBP_SEROTONIN_TRANSPORT	18	-1.8077	0.0416
						GOBP_SEROTONIN_RECEPTOR_SIGNALING_PATHWAY	24	-2.017	0.0278
						GOBP_REGULATION_OF_SYNAPSE_STRUCTURE_OR_ACTIVITY	203	-2.0806	0.0261
						GOBP_ACIDIC_AMINO_ACID_TRANSPORT	62	-2.1356	0.0193
						GOBP_AMINO_ACID_TRANSPORT	140	-2.2469	0.0046
						GOBP_REGULATION_OF_TRANS_SYNAPTIC_SIGNALING	396	-1.827	0.0394
						GOBP_SYNAPTIC_TRANSMISSION_GABAERGIC	49	-1.973	0.0324
						GOBP_L_AMINO_ACID_TRANSPORT	62	-2.1505	0.016
						GOBP_NEUTRAL_AMINO_ACID_TRANSPORT	47	-2.0599	0.0269
						GOBP_REGULATION_OF_AMINO_ACID_TRANSPORT	37	-1.7936	0.0431
						WP_MBDNF_AND_PROBDNF_REGULATION_OF_GABA_NEUROTRANSMISSION	38	-1.7561	0.0496
						GOBP_AMINO_ACID_TRANSMEMBRANE_TRANSPORT	92	-2.2679	0.0037
						WP_NEUROINFLAMMATION_AND_GLUTAMATERGIC_SIGNALING	139	-1.806	0.0417
						REACTOME_VOLTAGE_GATED_POTASSIUM_CHANNELS	43	-2.3709	6.0E-4
						GOBP_AMINO_ACID_IMPORT	52	-2.0656	0.0266
						GOBP_IMPORT_ACROSS_PLASMA_MEMBRANE	167	-2.4808	0.0
						REACTOME_NEURONAL_SYSTEM	387	-2.2136	0.0072
						REACTOME_GABA_RECEPTOR_ACTIVATION	58	-1.9718	0.0323
						REACTOME_PROTEIN_PROTEIN_INTERACTIONS_AT_SYNAPSES	85	-2.3448	0.0012
						GOBP_MEMBRANE_DEPOLARIZATION_DURING_ACTION_POTENTIAL	35	-2.0711	0.0259
						KEGG_NEUROACTIVE_LIGAND_RECEPTOR_INTERACTION	239	-2.2794	0.003
						GOBP_NEUROPEPTIDE_SIGNALING_PATHWAY	92	-1.8061	0.0418
						GOBP_REGULATION_OF_ACTION_POTENTIAL	52	-2.0619	0.0268
						REACTOME_NEUREXINS_AND_NEUROLIGINS	54	-1.8308	0.0392
						GOBP_G_PROTEIN_COUPLED_GLUTAMATE_RECEPTOR_SIGNALING_PATHWAY	15	-2.0296	0.0282
						GOBP_REGULATION_OF_POSTSYNAPSE_ORGANIZATION	78	-2.0266	0.0283
						GOBP_TRANSMISSION_OF_NERVE_IMPULSE	71	-2.0196	0.0279
						GOBP_MEMBRANE_REPOLARIZATION	45	-1.7823	0.0442
						GOBP_REGULATION_OF_SYNAPSE_ASSEMBLY	99	-2.4813	0.0
						GOBP_REGULATION_OF_MEMBRANE_POTENTIAL	391	-2.0773	0.0259
						GOBP_GLUTAMATE_RECEPTOR_SIGNALING_PATHWAY	50	-2.0235	0.0276
						GOBP_ACTION_POTENTIAL	136	-2.2021	0.0081
						GOBP_NEURONAL_ACTION_POTENTIAL	34	-2.0244	0.0276
						GOBP_CALCIUM_ION_IMPORT_INTO_CYTOSOL	20	-1.9061	0.0339
						REACTOME_ION_CHANNEL_TRANSPORT	172	-1.8437	0.038
						GOBP_MANGANESE_ION_TRANSPORT	16	-1.8746	0.0353
						REACTOME_ION_TRANSPORT_BY_P_TYPE_ATPASES	52	-1.8388	0.0383
						REACTOME_STIMULI_SENSING_CHANNELS	99	-1.8152	0.0408
						REACTOME_ZINC_TRANSPORTERS	17	-1.9819	0.0314
						REACTOME_TRANSPORT_OF_INORGANIC_CATIONS_ANIONS_AND_AMINO_ACIDS_OLIGOPEPTIDES	104	-2.2104	0.0075
						REACTOME_ION_HOMEOSTASIS	52	-1.8849	0.0353
						GOBP_ZINC_ION_TRANSPORT	28	-1.9512	0.0337
						GOBP_ORGANIC_ANION_TRANSPORT	317	-1.9289	0.0343
						GOBP_ANION_TRANSMEMBRANE_TRANSPORT	237	-2.3907	4.0E-4
						GOBP_ANION_TRANSPORT	457	-2.0622	0.027
						GOBP_REGULATION_OF_ANION_TRANSPORT	79	-1.8254	0.0393
						GOBP_SODIUM_ION_TRANSPORT	233	-2.2209	0.0066
						GOBP_POTASSIUM_ION_IMPORT_ACROSS_PLASMA_MEMBRANE	47	-2.355	0.001
						REACTOME_METAL_ION_SLC_TRANSPORTERS	26	-1.9571	0.0332
						GOBP_SODIUM_ION_HOMEOSTASIS	47	-1.8825	0.0351
						GOBP_INORGANIC_ION_IMPORT_ACROSS_PLASMA_MEMBRANE	98	-2.527	0.0
						GOBP_INORGANIC_ANION_TRANSMEMBRANE_TRANSPORT	89	-2.2227	0.0065
						GOBP_MAGNESIUM_ION_TRANSPORT	17	-1.8262	0.0393
						GOBP_POTASSIUM_ION_TRANSPORT	221	-2.2974	0.0026
						GOBP_SODIUM_ION_TRANSMEMBRANE_TRANSPORT	165	-2.2387	0.005
						GOBP_INORGANIC_ANION_TRANSPORT	168	-2.1066	0.0219
						GOBP_REGULATION_OF_ION_TRANSMEMBRANE_TRANSPORT	430	-1.8784	0.035
						GOBP_CELLULAR_SODIUM_ION_HOMEOSTASIS	20	-1.9477	0.0333
						REACTOME_TRANSPORT_OF_BILE_SALTS_AND_ORGANIC_ACIDS_METAL_IONS_AND_AMINE_COMPOUNDS	81	-2.0384	0.0275
						GOBP_TRANSITION_METAL_ION_TRANSPORT	96	-1.7876	0.0439
						GOBP_SODIUM_ION_IMPORT_ACROSS_PLASMA_MEMBRANE	21	-2.0372	0.0274
						GOBP_CHLORIDE_TRANSMEMBRANE_TRANSPORT	65	-2.3198	0.0017
						WP_ZINC_HOMEOSTASIS	26	-1.9972	0.0295
						GOBP_MONOVALENT_INORGANIC_CATION_HOMEOSTASIS	133	-1.8789	0.0353
						GOBP_CELLULAR_MONOVALENT_INORGANIC_CATION_HOMEOSTASIS	93	-1.8779	0.0349
						REACTOME_NA_CL_DEPENDENT_NEUROTRANSMITTER_TRANSPORTERS	17	-1.7566	0.0496
						REACTOME_AMINO_ACID_TRANSPORT_ACROSS_THE_PLASMA_MEMBRANE	31	-2.109	0.022
						REACTOME_SLC_MEDIATED_TRANSMEMBRANE_TRANSPORT	230	-2.2064	0.0078
						GOBP_CARBOXYLIC_ACID_TRANSPORT	248	-1.9463	0.0332
						GOBP_ORGANIC_ACID_TRANSPORT	288	-1.9613	0.0331
						GOBP_REGULATION_OF_ORGANIC_ACID_TRANSPORT	64	-1.7985	0.0427
						KEGG_ABC_TRANSPORTERS	40	-1.8565	0.0361
						GOBP_ORGANIC_ACID_TRANSMEMBRANE_TRANSPORT	143	-2.0534	0.0257
						GOBP_IMPORT_INTO_CELL	215	-2.32	0.0018
						GOBP_VASCULAR_TRANSPORT	85	-2.3379	0.0014
						GOBP_CHLORIDE_TRANSPORT	102	-2.1997	0.0082
						GOBP_AMINO_ACID_IMPORT_ACROSS_PLASMA_MEMBRANE	43	-2.2861	0.0031
						GOBP_LIPID_IMPORT_INTO_CELL	17	-1.9053	0.0338
						GOBP_GAMMA_AMINOBUTYRIC_ACID_TRANSPORT	17	-1.8729	0.0354
						GOBP_PHOSPHOLIPID_TRANSPORT	92	-1.8662	0.0361
						GOBP_XENOBIOTIC_TRANSPORT	34	-1.9401	0.0337
						GOBP_TRANSEPITHELIAL_TRANSPORT	31	-1.7816	0.0442
						GOBP_DICARBOXYLIC_ACID_TRANSPORT	89	-1.9625	0.0334
						WP_PKCGAMMA_CALCIUM_SIGNALING_PATHWAY_IN_ATAXIA	21	-1.7836	0.044
						KEGG_CALCIUM_SIGNALING_PATHWAY	170	-1.9709	0.0322
						WP_SPLICING_FACTOR_NOVA_REGULATED_SYNAPTIC_PROTEINS	41	-1.9069	0.0341
						GOBP_POTASSIUM_ION_HOMEOSTASIS	30	-1.9764	0.032
						WP_VITAMIN_DSENSITIVE_CALCIUM_SIGNALING_IN_DEPRESSION	36	-1.7566	0.0498

## Sheet: Axon guidance
In vivo enriched sets:	SIZE	NES	FDR q-val			In vitro enriched sets:	SIZE	NES	FDR q-val
REACTOME_NCAM_SIGNALING_FOR_NEURITE_OUT_GROWTH	42	1.8842	0.0229			GOBP_NEURON_PROJECTION_ARBORIZATION	26	-1.8831	0.0354
REACTOME_NCAM1_INTERACTIONS	29	1.9286	0.0156			GOBP_SEMAPHORIN_PLEXIN_SIGNALING_PATHWAY_INVOLVED_IN_NEURON_PROJECTION_GUIDANCE	16	-1.8968	0.0346
REACTOME_SIGNALING_BY_ROBO_RECEPTORS	183	2.0162	0.0052			GOBP_SEMAPHORIN_PLEXIN_SIGNALING_PATHWAY	42	-2.0774	0.0262
REACTOME_REGULATION_OF_EXPRESSION_OF_SLITS_AND_ROBOS	143	2.3036	0.0			GOBP_NEURON_PROJECTION_EXTENSION	165	-1.785	0.044
						GOBP_NEURON_PROJECTION_GUIDANCE	221	-1.9941	0.0299
						GOBP_AXONAL_FASCICULATION	22	-1.8973	0.0347
						GOBP_AXON_EXTENSION	117	-1.8616	0.036
						GOBP_AXON_DEVELOPMENT	450	-1.9637	0.0334
						GOBP_REGULATION_OF_AXONOGENESIS	152	-1.8883	0.0352
						GOBP_NEURON_PROJECTION_EXTENSION_INVOLVED_IN_NEURON_PROJECTION_GUIDANCE	37	-2.2421	0.0049
						GOBP_MOTOR_NEURON_AXON_GUIDANCE	27	-1.7729	0.0464
						GOBP_NEGATIVE_REGULATION_OF_AXONOGENESIS	62	-1.8633	0.0361
						GOBP_NEGATIVE_REGULATION_OF_AXON_EXTENSION_INVOLVED_IN_AXON_GUIDANCE	27	-2.0547	0.026
						GOBP_NEGATIVE_REGULATION_OF_AXON_EXTENSION	43	-1.8539	0.0363
						REACTOME_INTERACTION_BETWEEN_L1_AND_ANKYRINS	30	-2.0765	0.0254
						REACTOME_NEURONAL_SYSTEM	387	-2.2136	0.0072
						GOBP_RETINAL_GANGLION_CELL_AXON_GUIDANCE	21	-2.0544	0.0258
						GOBP_REGULATION_OF_NEURON_PROJECTION_DEVELOPMENT	414	-1.823	0.0394

## Sheet: Cell junction
In vivo enriched sets:	SIZE	NES	FDR q-val			In vitro enriched sets:	SIZE	NES	FDR q-val
GOBP_EXTERNAL_ENCAPSULATING_STRUCTURE_ORGANIZATION	166	2.1427	5.0E-4			GOBP_EXCITATORY_SYNAPSE_ASSEMBLY	25	-2.1125	0.0222
GOBP_CELL_JUNCTION_DISASSEMBLY	16	1.8456	0.0341			GOBP_POSTSYNAPSE_ASSEMBLY	27	-2.1335	0.0195
						GOBP_CELL_JUNCTION_ASSEMBLY	399	-2.2817	0.003
						REACTOME_CELL_CELL_JUNCTION_ORGANIZATION	61	-2.1251	0.0214
						REACTOME_CELL_JUNCTION_ORGANIZATION	88	-1.8785	0.0351
						GOBP_REGULATION_OF_CELL_JUNCTION_ASSEMBLY	194	-2.157	0.0148
						GOBP_POSITIVE_REGULATION_OF_CELL_JUNCTION_ASSEMBLY	101	-2.0552	0.0262
						REACTOME_ADHERENS_JUNCTIONS_INTERACTIONS	33	-1.9206	0.0343

[truncated: 4 more sheets: ECM, Immune system, Tissue development, Cell adhesion]
