# Supplementary material for: The AMPK-related kinase NUAK1 controls cortical axons branching by locally modulating mitochondrial metabolic functions
Source: Nat Commun. 2024 Mar 21;15:2487. doi: 10.1038/s41467-024-46146-6 (PMC10958033; doi:10.1038/s41467-024-46146-6)
Supplement: Supplementary file 9 — Source Data [file 41467_2024_46146_MOESM9_ESM.zip]

Archive with 4 entries (4 files):
- NCOMMS-23-13021A_SourceData_Main figures.xlsx
- __MACOSX/._NCOMMS-23-13021A_SourceData_Main figures.xlsx
- NCOMMS-23-13021A_SourceData_Supplementary.xlsx
- __MACOSX/._NCOMMS-23-13021A_SourceData_Supplementary.xlsx
