# Supplementary material for: The AMPK-related kinase NUAK1 controls cortical axons branching by locally modulating mitochondrial metabolic functions
Source: Nat Commun. 2024 Mar 21;15:2487. doi: 10.1038/s41467-024-46146-6 (PMC10958033; doi:10.1038/s41467-024-46146-6)
Supplement: Supplementary file 9 — Source Data [file 41467_2024_46146_MOESM9_ESM.zip › NCOMMS-23-13021A_SourceData_Main figures.xlsx]

## Sheet: Figure 1C
Mitochondria dwell time (in seconds)
branch point	axon
8883	852
95	909
5935	1451
71384	902
5428	3008
1502	908
3132	3008
59	908
1376	1780
209	2279
3601	4516
3010	219
3010	1554
3012	2407
1802	1724
3913	128
3011	2710
5118	3105
9037	318
2109	6339
2109	6339
10540	232
12678	70
15653	902
12135	832
12646	67
1521	284
12638	3144
3553	1462
10783	1538
18393	1505
22795	902
8860	809
1909	910
1909	834
1912	2408
1912	3009
21793	3915
21793	910
21793	901
5500	1502
164	3015
120	3016
1699	1503
3599	272
3481	865
1933	279
157	2953
90	60
3600	2082
8212	865
249	4620
178	2327
612	2327
263	1523
7476	871
7260	19934
3032	33
10522	5086
1736	5918
240	245
26470	1470
262	2346
281	137
807	53
1646	132
2981	158
3549	858
3759	4405
179	3219
75	24
1292	2798
2082	245
143	1470
120	182
	5285
	3185
	277
	2979
	25
	3776
	1608
	5005
	249.363
	213
	1962
	7464
	93
	69
	249
	249
	249
	11080
	14266
	5552
	3600
	1900
	152
	3609
	49
	41
	1941
	3562
	224
	7232
	249
	1911
	243
	3833
	3752
	5514
	48
	67
	1908
	47
	5491
	3590
	218
	3588
	4803
	1910
	1909
	243
	126
	241
	5513
	3828
	1917
	3752
	52
	1722
	208
	286
	1650
	251
	1467
	739
	139
	841
	234
	141
	243
	724

## Sheet: Figure 1D, E, F
# Mitochondria in branch (average data per neuron)
Branch growth	Branch retraction
3	0.75
1	1
2.2	3
2.5	1
0	0
0	0
4	2.25
2	2
2.8	2
2.33333	1.83333
2.66667	3
0	0
3	2.5
1.53333	1.5
3.88889	2.33333

## Sheet: Figure 1H
Mitochondria ROS upon mito-KillerRed
T-3 ; Out ROI	T=0 ; Out ROI	T-3 ; In ROI	T=0 ; In ROI
0.634059	0.674567	0.59522	0.600345
0.63056	0.663582	0.576851	0.605393
0.610138	0.63972	0.828054	0.79477
0.660352	0.701164	0.814759	0.786738
0.552219	0.561139	0.699856	0.628025
0.56775	0.603487	0.653435	0.618378
0.699122	0.721824	0.68837	0.780286
0.550341	0.59172	0.592461	0.601268
0.655939	0.609299	0.620683	0.730952
0.681596	0.634115	0.537308	0.647067
0.703919	0.691369	0.609097	0.694544
0.728187	0.787801	0.57468	0.65199
0.659139	0.633391	0.578543	0.686242
0.671195	0.692583	0.814978	0.84107
0.623767	0.747085	0.59737	0.69921
0.32429	0.511573	0.633813	0.645129
0.330285	0.324679	0.32429	0.794926
0.320341	0.338281	0.519207	0.67441
0.303189	0.283844	0.571996	0.705505
0.493084	0.462013	0.356385	0.638272
0.341664	0.301905	0.378659	0.493139
0.480608	0.433383	0.373097	0.518744
0.365064	0.39469	0.53004	0.610631
0.387511	0.373818	0.448362	0.520285
0.385358	0.474275	0.436616	0.436652
0.466137		0.40976	0.676718
		0.438873	0.595109
			0.510741
			0.487859
			0.641635
			0.640142
			0.45358
			0.404316
			0.523121

## Sheet: Figure 1J
	ATP:ADP ratio upon mito-KillerRed
	Outside of ROI							Inside ROI
t-3	1	1	1	1	1	1		1	1	1	1	1	1
t0	0.987851	1.00109	0.967502	0.939638	0.967084	0.980196		0.912031	0.915646	0.87435	0.917529	0.902782	0.844259
t2	1.0194	1.01416	0.984199	0.939708	0.957926	0.939135		0.974024	0.921693	0.85311	0.889573	0.895385	0.840114
t5	1.02194	1.01575	0.970331	0.954665	0.931175	1.01881		0.965909	0.937023	0.850059	0.894494	0.859386	0.861977
t15	1.0496	1.04135	0.98235	0.982017	0.974983	0.979409		0.97916	0.960359	0.870218	0.959244	0.919537	0.906195
t30	1.03291	1.22938	0.981088	1.01653	0.999497	0.930229		0.934324	0.990802	0.899857	0.870105	0.937987	0.91881
t60	1.07167	1.05122	0.963484	0.995076	1.03433	0.911593		1.01377	0.981696	0.871712	0.851565	0.957906	0.962048

## Sheet: Figure 1K
	ATP:ADP ratio upon mito-DsRed
	Outside of ROI							Inside ROI
t-3	1	1	1	1	1			1	1	1	1	1
t0	0.978115	1.01473	0.922935	1.05822	0.934574			1.02888	0.891464	0.983536	0.992761	0.972829
t2	0.983226	1.02029	0.948265	1.02318	1.01475			1.10779	0.994792	0.972171	0.936578	1.02641
t5	0.973012	0.974708	0.843306	1.0102	1.0199			1.00622	0.989005	1.02489	0.959301	1.02294
t15	0.987721	1.08476	0.878294	0.95486	1.04191			1.11639	0.715534	1.00612	1.02132	1.01801
t30	1.00392	1.04225	0.916587	1.00947	1.06288			1.1011	0.955965	1.04094	1.06151	1.08484
t60	1.0192	1.1354	0.893578	1.13967	1.1071			1.10684	1.06468	0.998197	1.00166	1.12892

## Sheet: Figure 1O
Out ROI - growth	Out ROI - retraction	In ROI - growth	In ROI - retraction
27.2727	0	0	30.7692
28.5714	0	0	23.0769
0	0	0	0
40	0	12.5	12.5
37.5	0	0	50
0	0	20	0
57.1429	0	25	0
60	0	0	0
0	0	25	25
37.5	0	50	0
25	0	0	50
12.5	12.5	0	0
33.3333	0	0	0
40	0	0	25
20	60	0	100
0	0	0	0
100	0	0	0
0	0	0	40
0	0	0	0
50	0	0	0
33.3333	0	0	0
0	0	50	0
0	0	0	0
0	0	0	50
50	0	25	0
66.6667	0	0	0
25	0	0	0

## Sheet: Figure 1P
Out ROI - growth	Out ROI - retraction	In ROI - growth	In ROI - retraction
25	0	66.6667	0
33.3333	0	75	0
0	0	0	0
50	0	0	0
25	0	22.2222	0
33.3333	0	0	0
66.6667	0	33.3333	33.3333
0	0	28.5714	0
33.3333	33.3333	20	20
44.4444	0	16.6667	16.6667
25	0	36.3636	0
0	0	28.5714	0
20	20	33.3333	0
0	0	33.3333	33.3333
0	25	25	0
87.5	0	25	0
66.6667	0	60	0

## Sheet: Figure 2C, D
Axon length (normalized to Glc 25mM condition)						Axon branches per 250um axon (normalized to Glc 25mM condition)
Glc 0mM	Glc 0mM + Pyr 1mM	Glc 2.5mM	Glc 5mM	Glc 25mM		Glc 0mM	Glc 0mM + Pyr 1mM	Glc 2.5mM	Glc 5mM	Glc 25mM
0.328169	0.414981	0.562076	0.287196	1.5807		0	3.80909	0.233535	0.914111	0.581295
0.268321	0.29508	0.527319	0.425287	1.11421		0.489207	3.06106	1.24464	0	0.824666
0.272389	0.692832	0.357464	0.439272	1.06163		0.963804	1.62965	3.30489	0.597646	0.618222
0.297023	0.346701	0.366148	0.487694	0.786111		2.20967	2.60529	0.358502	3.76815	1.33584
0.181212	0.334087	0.844199	0.440049	0.89614		0	3.37957	0.46647	0.59659	0.439433
0.276068	0.181714	0.627819	0.368364	2.24321		0	0	0.836321	1.06903	0.643681
0.234638	0.265807	0.869427	0.416832	1.01243		0	2.54862	0.90587	0.31491	0.259306
0.289047	0.15267	0.729234	0.250269	0.494824		0	0	0.900017	0	0.530551
0.395421	0.224858	0.415233	0.274765	0.70284		0.995886	3.01276	1.26449	0	1.30734
0.476612	0.253399	0.713832	0.309796	0.884623		0.826236	1.78228	0.735549	0.423712	0.148385
0.295149	0.482461	0.491945	0.273097	1.3079		1.33422	1.87218	2.40145	0.961304	0.401452
0.398003	0.677224	0.233953	0.539544	1.57389		0.329808	2.33409	2.24429	0.486576	0.166803
0.304838	0.372021	0.347478	0.507347	1.33685		2.15302	1.82098	0	0.776183	0.294568
0.236512	0.238317	0.533374	0.534677	0.64834		0.555002	3.79015	0.492204	0.736508	0.809851
0.359087	0.516647	0.404081	0.61212	0.952789		0	2.18538	3.24847	0.214443	0.275538
0.309499	0.246498	0.801147	1.18542	0.881036		0	0.91609	1.63846	0.664398	0.297978
0.275085	0.218551	0.407029	0.62101	1.90939		0.954356	3.0997	0.322494	2.3251	0.343734
0.318251	0.328489	0.742168	1.15534	1.1478		1.23737	2.0623	1.0612	0.568076	0.457446
0.354928	0.233976	1.14367	0.769567	1.3664		1.47934	2.89536	0.918202	0.511709	0.576396
0.287516	0.368273	0.522726	0.323119	0.382807		0.456547	3.67902	2.00893	1.62497	0
0.298119	0.276205	0.532849	0.926578	1.17845		0	2.45268	0.49269	1.41666	0.445551
0.228286	0.712552	0.670483	1.00816	0.888234		1.72501	0.950727	1.95776	0.781215	0.443345
0.264574	0.356048	0.751103	0.387834	0.912228		0.992273	3.17112	1.04858	0	0.575578
0.385503	0.243619	0.468751	1.10546	1.13098		1.02151	4.63458	3.08034	0.118742	0.812436
0.455474	0.348392	0.472224	0.509655	0.561459		0	0	1.11188	0.515112	1.40275
0.153082	0.539841	0.774571	0.347844	1.74733		2.57245	0.418297	1.0168	0.377366	0.375614
0.346382	0.410777	1.24453	0.47179	1.6761		0	4.3978	0.316419	0.278227	0.156631
0.267887	0.538059	0.514613	0.413976	1.0069		0.49	2.09842	0.510148	3.48791	0.52146
0.416924	0.43653	0.313955	0.521537	0.783095		0.629682	2.06917	2.9267	1.51013	0.502869
	0.525719	0.449007	1.10397	1.17495			0.859068	2.6311	0.356706	0.670316
	0.944128	1.53203	0.28939	0.436325			0.239177	0.599763	2.72154	3.00842
	0.250086	1.39851	0.53262	0.818331			4.51474	1.12633	1.23225	0.641621
	0.456251	0.50753	0.595736	0.343434			2.96961	0	1.76272	0
	0.45031	0.316583	0.785243	0.335687			2.00586	3.73166	1.67164	1.95516
	0.552981	0.526976	0.869107	0.885263			1.22507	0.24909	0.906203	0.889665
	0.435662	0.76134	1.05466	0.801627			0.518325	2.24136	2.24031	0
	0.305158	0.666781	0.448413	1.43635			2.21998	0.590589	2.34185	1.18804
		0.695779	0.986906	0.747446				2.2639	0.665031	1.40494
		0.634835	0.502182	0.991545				2.48124	1.04555	1.19145
		0.532186	0.816298	0.623637				1.23326	0	0.420965
		0.507781	1.2366	0.795366				0.775519	0.636896	0.825184
		0.821233	2.49355	0.723909				2.0779	0.157925	1.9946
		0.711844	0.672128	0.6929				0.737603	0.390594	0.947212
		0.314595	0.443751	0.708302				2.5035	0.591613	0.370646
		0.490688	0.61228	0.758506				3.21014	2.14386	4.67253
		0.777405	0.399511	0.814287				1.85735	2.62851	2.74043
		0.523663	1.07166	0.865702				1.504	0.612435	1.36465
		0.996687	1.21606	1.11826				0.790206	0.323828	1.05645
		0.583168	0.506638	0.869153				0.225089	0.259089	1.96334
		0.617673	0.620895	1.66991				1.27509	0.845647	1.02187
		0.688993	1.3709	1.47901				2.47672	0.191501	2.9288
		0.408035	0.991065	0.467128				0.6434	0.529792	1.40502
		0.468751	0.908594	1.59098				2.24025	0.43341	0.577538
		0.780352	0.81351	0.769429				1.68212	1.4522	2.9002
		0.363931	0.602249	1.31581				0.72137	2.83345	0.698319
		0.985489	0.755604	0.996846				0.53279	0.347443	0.52672
		0.525559	0.460067	0.836544				0.749285	1.7119	1.72604
		0.433879	1.23957	1.21896				0.302537	0.741264	1.5076
		0.539499	0.956011	1.18375				0	1.23574	0.887112
		0.667741	0.865062	0.591303				0.786321	0.15174	1.77594
		0.508261	0.655424	0.770458				1.80784	1.80247	2.04447
		0.595302	0.790498	1.16197				0.220501	0	0.225935
		0.361989	1.19648	1.06241				1.45048	0.877675	2.59463
		0.440895	0.502914	2.06284				1.78634	1.30504	1.08176
		0.406435	0.644386	0.830785				3.22966	0.814819	1.73801
		0.574644	0.514294	0.811385				0.685283	0.510466	1.13245
		0.984872	0.455428	1.11755				1.33281	0	1.76187
		0.576198	2.48596	0.330203				0.683435	0	0.397527
		0.439067	0.575284	0.240397				0.298963	1.59722	0
		0.346656	1.2779	0.729622				0	0.102719	1.61917
		0.475469	0.611275	0.989306				2.76074	0	0.132684
		0.281438	0.421905	1.12824				0.466407	0.311123	0.232689
		0.673065	0.67503	1.54503				0.780101	0.972287	1.69919
		0.343251	0.424488	0.990448				1.91208	0.618461	0.530122
		0.383378						2.05434
		0.346633						2.65079
		0.714243						0.918907
		1.55179						0.169178
		0.41112						2.55429
		0.42218						0.932764
		0.267224						1.96486
		0.804598						0.652573
		0.656338						0.399991
		0.796417						1.48337
		0.649734						0.808113
		0.475378						0
		0.324284						0.404783
		0.559494						0
		0.519846						0.75752
		0.323713						0
		0.557163						0.471189
		0.635383						1.03296
		0.632001						1.66157
		0.474806						1.65876
		0.46057						0.285005
		1.05713						0
		0.294554						1.33691
		0.409063						0.962673
		0.541875						0.484483
		0.361646						1.08889
		0.58415						0.449421
		0.322479						0.814097
		0.423733						0
		0.496172						0.529109
		0.374809						1.40087
		0.836064						0
		0.421357						0.934585
		0.311167						1.68738
		0.385457						0.681085
		0.616736						0.638512
		0.458033						0.286583
		0.295103						0.44481
		0.53911						0.973935
		0.392724						0.668482
		0.44839						0.878239
0.229922	0.692503	1.11129	2.43608	2.31838		0	0.47227	0	0.537009	0.564271
0.231017	0.295614	2.43608	1.65308	0.596702		0	1.10634	0.268504	0.593525	1.64428
0.283023	0.55017	1.9297	2.0036	1.43975		0	0.59445	1.01689	0.65292	0.68147
0.32085	0.528273	0.65692	1.10581	1.86675		0	0.61909	3.98281	0.295754	0
0.290139	0.377729	0.662394	0.84031	0.730823		0	0	1.97495	1.1676	0
0.437947	0.484478	1.07844	0.361306	0.947059		0	0.675053	0.60652	0.905185	1.03599
0.413805	0.525536	0.804727	0.782829	2.2171		0	0.622315	0	0	0.442535
0.629548	0.342146	0.522799	1.48902	0.34762		0.519497	1.91175	2.50229	0.658921	0.940822
0.678817	0.648708	2.19794	2.06656	0.424261		0.481792	1.00831	1.63677	0.63303	1.54173
0.769417	0.711663	0.777355	0.479004	1.12224		0	6.43378	1.68288	0.682768	0
0.941585	0.919688	1.16056	1.07844	0.955271		0	2.84487	2.53623	0	0
0.18339	0.484478	0.621336	0.533747	1.04833		0	2.02516	0.526363	1.22548	1.24788
0.320248	0.435209	0.659657	1.12224	1.2372		0	0.751474	1.48736	0.874276	0
0.254556	0.426998	0.522799		0.547433		0	5.36148	0		0
0.306563	0.665131	0.73356		0.665131		0	1.47512	0.445837		0
0.512644	0.331197	0.561119		0.500901		0	3.9499	2.91425		0
0.725349	0.56933	0.665131		0.7144		0	2.29778	0		1.37338
0.757073	0.585753	1.36585		1.15782		0	1.67501	0.718343		0.564938
0.228827	0.780092	0.908739		0.484478		0	0.419244	1.79946		0.675053
	0.566593	0.968956		0.533747			1.15444	0.675053		0
	0.577542			0.804727			1.13255			1.62564
	0.884104			0.643234			0.369921			1.52533
	0.454369			1.1414			3.59893			0.286533
	0.418786			2.26364			0			0.866876
	0.687029			0.56933			0.476034			3.44667
	0.632285			1.30289			0			1.75712
	0.481741			1.34668			2.03667			1.45713
				0.500901						1.30584
				0.870419						2.63016
				0.875893						2.61372
				0.55017						1.1889
				1.19067						0.549354
				0.884104						2.21952
				0.506376						1.93758
				0.867681						1.13077
				2.22532						1.17574
				1.25636						1.56189
				0.864944						0.378115
				0.544696						1.20085
				1.1934						0.548094
				0.741772						0.881804
		0.598958	1.10577	1.17852				1.22011	0.925248	1.11617
		1.01605	1.73867	0.834176				2.01391	0.672506	1.05128
		1.37979	1.32886	0.407388				0.953357	1.42984	1.43508
		1.11789	0.637757	0.727479				0.653724	0.458352	1.8082
		0.431638	0.375864	1.31189				1.69307	3.8886	0.557055
		2.18001	0.931173	0.720204				0.536359	2.0405	0.811762
		0.965122	1.54226	0.482561				0.605762	1.51631	3.02881
		0.887525	0.792952	0.346765				0.823406	2.02754	0.421492
		0.955423	0.889949	0.257043				1.07085	2.29926	0
		1.0597	0.67898	0.596533				1.1034	1.93736	0.735041
		0.477711	1.24641	1.15669				0.917868	0.586316	1.26359
		0.676556	0.264317	0.928748				0.864134	1.10593	0.786858
		0.35404	0.785677	0.674131				0.825662	1.3022	0.433621
		1.42828	0.792952	0.991796				0.61399	1.47458	0.736838
		0.579558	0.271592	1.33856				0.756569	1.61446	1.09191
		0.916624	0.671706	0.589258				2.07289	1.52315	0.992154
		0.552884	2.18001	1.06697				2.37921	0.737494	1.09588
		0.780828	1.33856	1.16882				1.68466	0.982717	1.12544
		0.630482	0.662006	1.22701				0.695461	1.76625	0.238234
		0.652306	0.872975	1.27066				2.24064	1.17198	0.805178
		0.579558	0.928748	2.7232				0.756569	1.57372	0.590389
		1.51558	0.34919	1.78232				0.771499	1.67426	1.06606
		1.71443	1.11789	1.06212				0.852522	0.653724	1.10088
		0.8851	1.95207	0.70808				0.825662	0.449242	0.619247
		0.754153	0.897224	0.834176				1.74424	0.814504	0.876066
		0.836601	0.950573	0.931173				1.57235	1.38383	0.784809
		0.482561	1.05485	1.92539				1.21152	0.415678	0.455466
		0.780828	0.712929	0.645031				1.31029	1.43508	0.906366
		1.0597	0.373439	0.720204				1.51718	0.782771	0.405881
		1.12032	0.608657	0.914199				0.913232	1.20066	0.799381
		0.50681	1.31674	1.22701				1.73033	0.777004	0.714704
		1.63925	0.52136	0.528635				0.713294	1.68205	2.21186
		1.51801	0.453462	0.906924				0.673983	0.966952	0.644634
		1.63925	0.974822	0.623207				0.713294	2.39894	0.469053
		0.426788	0.611082	0.788102				0.684924	2.15262	0.556369
			0.775978	1.28764					2.4486	1.13509
			0.545609	0.35404					2.9467	0.412831
			0.52136	0.387989					0.280341	1.50683
			1.46223	0.293417					0.799646	3.48689
			0.574708	0.863275					0.508636	0.169307
			0.671706	0.635332					3.2639	1.84041
			0.671706	1.53013					0.65278	1.91041
				1.54226						0.852924
				0.669281						2.62058
				0.632907						0.461865
				3.93324						0.408759
				1.27551						0.458352
		1.54363	0.339014	0.688354				1.34049	0.832318	1.22975
		0.97058	0.703842	1.54363				0.484535	0.801792	0.548383
		0.946487	0.254691	0.493894				0.298121	1.47718	0.190437
		0.282225	0.616077	0.591985				0.999796	0.916014	1.90659
		0.607473	0.739981	1.17536				1.08382	2.54212	1.36039
		0.664262	0.44743	0.567892				0.566378	1.26128	1.98747
		1.64689	0.375153	0.502499				0.742447	1.25357	1.12306
		0.721051	1.24248	0.605752				0.782656	0.832702	1.24217
		0.631565	0.428501	0.681471				1.1914	1.756	0.690095
		0.9723	0.490452	1.42145				0.290206	1.72596	0.529351
		0.624682	1.30787	1.89125				0.150566	0.647236	0.397856
		0.215111	0.676308	0.800212				0.874488	0.278145	0.235077
		0.624682	0.266737	1.54363				0.602265	0.352616	0.548383
		0.636728	0.351061	1.84479				0.59087	0.803758	0.458862
		0.69868	0.591985	1.17709				0.673097	1.74771	0.639246
		0.992951	0.91379	0.414733				0.568342	0.205859	0.680359
		0.476685	0.438826	1.6641				0.591937	0.857341	0.904331
		0.612635	0.567892	0.60231				0.307053	0.993737	2.34238
		0.380316	0.95165	0.598868				1.48386	0.296504	1.57056
		0.5438	0.530033	0.844955				1.38368	2.48434	1.33578
		1.05318	0.64189	0.440547				0.893064	0.439589	1.28099
		1.11169	0.244366	0.648774				0.592242	1.15469	1.30477
		1.76563	0.50422	1.67786				0.532705	0.932688	0.72874
		1.72261	0.961975	0.929278				0.819014	0.195547	0.708497
		1.06179	2.34041	1.22183				0.620079	0.200939	1.53959
		0.610914	0.316643	0.75719				0.615837	0.594082	1.11795
		0.237482	0.917232	0.998114				1.18816	0.820345	0.565402
		0.624682	1.35778	0.628123				1.80679	0.554175	0.748706
		0.781282	0.937883	0.574776				1.32425	0.902568	0.163639
		1.16332	0.717609	0.769236				0.485108	0.393205	0.978175
		1.04286	0.535195	1.08588				1.26267	0.527224	1.03941
		1.08416	0.826025	1.61419				0.780793	0.79706	0.93229
		0.366549	0.52487	1.15644				1.79619	0.358397	0.975991
		0.499057	0.230599	0.614356				1.31927	2.03938	1.83716
		0.266737	1.04458	1.21839				2.1157	0.90042	0.540379
		0.413013	0.406129	1.30443				0.683194	2.08432	0.793154
		0.690075	1.0549	1.34229				0.408894	0.445804	1.33135
		0.788166	0.800212	1.46619				2.74471	0.470155	0.577347
		1.52642		0.748585				1.23237		1.1308
		0.772678		1.81898				0.365182		0.620498
		0.499057		1.28206				0.376935		0.586905
		0.430221		1.42833				0.874488		0.46095
		0.585101		0.585101				0.643006		1.76827
		0.519707		0.657378				0.723914		1.00154
		0.91379		0.736539				0.617576		1.277
		0.64189		0.464639				0.879177		2.02428
		0.545521		0.450872				0.862074		1.04304
				0.678029						1.66464
				0.50594						1.11542
				1.88093						0.350035
				1.78628						0.473892
				0.87421						1.39867
	0.452805	0.439642	0.829266	1.26891			0.176183	0.544373	0	0.440091
	0.250096	0.926671	1.86519	0.899029			0.318983	1.6357	1.02651	0.70989
	0.569956	1.27417	0.550211	1.07673			0.279939	0.813935	1.30493	1.03728
	0.34092	0.346185	1.05699	0.892448			0.70201	0.921777	0.603804	1.69842
	0.302748	0.505457	0.879285	0.551527			0.527016	1.10481	0.635102	0.867878
	0.339604	0.864806	0.612077	1.61509			0	0.737983	0.521349	0.444549
	0.359348	1.16887	0.862173	0.950365			0.222003	1.16027	1.11035	0.587601
	0.182965	0.414633	0.817419	0.452805			0.43602	0.577208	0.585573	0.352365
	0.221137	0.250096	1.16887	1.06225			0.72151	1.9139	0.614259	1.42693
	0.546262	0.61471	0.910876	1.2202			0.438122	1.16801	0.700657	1.30759
	0.308013	0.531783	0.69632	0.639719			0.518007	3.30037	1.37482	1.87058
		1.08989	1.03198	0.539681				0.43918	1.15957	0.443465
		0.379093	0.68579	0.618659				0.631321	0.930623	0.902655
		0.571272	1.10437	1.81385				0.97753	1.51698	0.879635
		0.854275	0.796358	0.870071				1.58754	1.3023	0.641827
		0.654198	0.646301	1.25048				0.609727	1.35779	0.893153
		0.800307	1.19651	1.15966				0.996823	1.00011	0.894312
		0.616026	0.455438	0.605495				0.388505	1.57648	0.922278
		1.57297	0.331706	0.787144				0.456453	2.16453	1.41889
		0.538365	1.33341	0.759502				1.33365	1.31624	2.62595
		0.681841	0.797674	1.63615				1.28702	0.900101	0.731378
		0.771349	0.637087	0.722646				1.75822	0.500883	0.66237
		0.733176	0.498876	1.01091				1.08809	2.87843	1.34156
		1.04514	1.76647	1.59667				1.14497	0.587101	0.899359
		1.40449						1.02242
		1.02013						0.625619
		0.922723						0.691662

## Sheet: Figure 2E, F
Axon length (normalized to Glc 25mM condition)					Axon branches per 250um axon (normalized to Glc 25mM condition)
Not treated	Rot 10 nm	Rot 25 nM	Rot 50 nM		Not treated	Rot 10 nm	Rot 25 nM	Rot 50 nM
0.696315	0.261255	0.3017	0.173806		1.34273	1.78937	0.885425	1.15272
0.928056	0.379311	0.379311	0.209878		1.22332	0.880321	0.880321	0.3182
0.542186	0.416477	0.260162	0.124615		2.34031	0.320705	1.02679	0.535915
1.79708	0.317004	0.263441	0.330121		0.445944	0.84268	1.26752	0.404598
1.36421	0.174899	0.317004	0.186923		0.293723	0.763679	0.21067	0
1.24287	0.431781	0.321376	0.189109		0.483596	0.928015	0.207804	1.41258
0.707246	0.475506	0.292955	0.192388		0.377708	0.702233	0.683891	0.347127
1.96979	0.43834	0.180364	0.240486		1.35614	0.457065	0.740537	0.555403
0.534534	0.351983	0.244858	0.186923		0.624686	0	1.09097	1.07183
0.693036	0.357449	0.304979	0.311538		2.21636	0.560498	1.09488	1.07183
0.248137	0.40336	0.300607	0.262348		1.34569	1.65567	0.888644	0.509119
0.805627	0.323562	0.532348	0.189109		1.07765	0.412799	1.0036	0.353146
1.94684	0.370566	0.191295	0.262348		0.411641	0.180219	0	0.25456
1.58283	0.295141	0.28749	0.331214		0.717267	0.226275	0.464595	1.61305
0.889797	0.351983	0.26672	0.222996		1.20087	1.32814	0.751159	0.299482
1.40575	0.285303	0.318097	0.202227		0.237536	0.702233	1.04973	0
1.14559	0.401174	0.535627	0.148664		0.582961	1.33176	0.374047	0.449223
1.52052	0.318097	0.25251			1.18587	0.839784	0.793432
0.295141	0.347611	0.401174			1.13138	0.384241	0.998817
0.597935	0.364008	0.472226			0.670139	1.6512	0.282844
0.945546	0.321376	0.31919			1.55384	0.623411	0.627681
1.44182	0.231741	0.307166			1.52852	0.576361	0
0.290769	0.23502	0.273279			1.37807	0.28416	0.244377
0.75425	0.324655	0.210971			0.619797	0.822819	1.2662
1.31283	0.288583	0.296235			0.661304	0.694253	0.676321
0.917125	0.406639	0.322469			0.946634	0.82116	0.207099
0.906193	0.118057	0.184737			0.884357	1.13138	1.08451
0.682105	0.216437	0.161781			0.685353	1.54279	0.412799
2.10753	0.394615	0.314817			0.728822	0.507709	1.2728
0.444898	0.342145	0.331214			1.35098	0.390379	0.403263
1.18931	0.206599	0.255789			0.78614	0.969751	0.522174
1.44619	0.31919	0.28421			1.06211	0	0.704934
0.595748	0.271093	0.314817			1.0089	0.246348	0.848532
0.953197	0.474412	0.335587			0.560498	0.703851	0
0.255789	0.546558	0.48425			2.08869	0.85532	0.551642
1.46915		0.337773			0.409114		1.97716
0.479878		0.282024			1.80917		0.473599
0.894169		0.351983			0.672187		0.758935
0.964833	0.527587	0.473383	0.354134		0	2.12744	0	0
1.00458	0.469769	0.383043	0.397497		1.77813	0	0.777232	1.49794
1.97303	0.498678	0.581791	0.509519		0.905347	1.12538	1.02344	1.7529
0.773312	0.346906	0.411951	0.6107		1.15495	0	1.44538	0
0.617927	0.589018	0.509519	0.776926		0.481793	0.952779	2.33721	0
0.632381	0.39027	0.748017	0.408338		1.41234	0	0	1.45817
0.722722	0.393883	0.343293	0.357747		1.2358	0.712399	0	0.832187
0.762471	0.271021	0.354134	0.361361		0.780915	0	0	0
0.654063	0.274634	0.274634	0.354134		1.36552	0	0	0
2.82584	0.462542	0.35052	0.285475		0.632122	1.81996	0.849346	0
1.44906	0.39027	0.498678	0.729949		0.616358	0.718996	0.597004	0
0.632381	0.364974	0.386656	0.451701		0.941561	0.768827	0.769968	0
0.925084	0.343293	0.278248	0.769699		1.60911	0	0	0
1.28645	0.484223	0.581791	0.491451		0.925692	1.15898	0.511718	1.21157
1.94051	0.458928	0.415565	0.411951		0.61368	1.83429	0.716405	0
0.935925	0.26018	0.271021	0.386656		0.954284	0	0	0.769968
1.81042	0.289089	0.607086	0.40111		1.15111	0	0.490396	0
0.679358	0.433633	0.451701	0.419179		2.62936	0	0	1.42046
1.20694	0.332452	0.303543	0.40111		0.739999	1.68808	0	0.742221
0.386656	0.437247	0.458928	0.31077		0	0.641748	0	0
0.925084	0.419179	0.325225	0.455315		0.643645	0.66941	0	0
0.617927	0.422792	0.635995	0.560109		1.92717	1.32738	0.936211	0
0.722722	0.426406	0.307157	0.798608		0.823866	0.658064	0	1.11837
1.2756	0.339679	0.278248	0.303543		0.933559	0.82608	0	0
0.950379	0.375815		0.263793		1.25303	0.746649		0
0.682972	0.339679				0.871815	0.82608
0.444474	0.321611				1.33962	0.872489
0.6107	0.292702				0.974989	0
0.516746	0.343293				1.15226	0.817384
0.990129	0.690199				0.601362	0
1.75621	0.476996				0.847598	0
1.1419	0.426406				1.30358	1.31613
0.975674	0.267407				0.915406	0
0.813062	0.635995				0.732325	0.882404
0.758858	0.31077				1.56927	0
1.26838	0.44086				0.704159	0.636488
1.18526	0.397497				1.50707	0.705923
0.87088	0.798608				1.02556	0
0.946765	0.292702				0.314453	0
0.867266	0.776926				1.02983	0
0.495064	0.393883				0.601362	0
	0.379429					0.739538
	0.393883					0
0.650301	0.174708	0.179561	0.249929		1.10422	0	0	0.957707
1.6573	0.174708	0.172281	0.191693		0.866564	1.88282	0	0
1.26663	0.208679	0.177134			1.70076	2.36448	0
1.56509	0.291179	0.19412			0.458809	0	0
0.742508	0.177134	0.172281			1.28946	0.928516	1.38935
1.89267	0.511991	0.181987			0.505866	0.32124	0
1.30303	0.179561	0.201399			0.551083	0.915969	0
1.15016	0.206252	0.482873			1.04055	0	0.495698
0.57508	0.189267	0.211105			0.416219	0.868996	0
0.441622	0.196546	0.257209			1.084	1.67362	0
1.8587	0.19412	0.18684			0.515111	1.69454	0
0.740081	0.259635	0.191693			0.646845	0	0
0.400372	0.18684	0.2839			0.597841	0	0.84311
1.72039	0.344562	0.298459			0.139131	0	0
1.09192	0.27662	0.434343			1.09604	0.594576	0.551083
1.24237	0.198973	0.228091			1.73397	0.826606	0
0.511991	0.223238	0.366401			0.467506	0	0.65327
0.514417	0.211105	0.228091			1.8612	0.7791	0
1.03369	0.240223	0.211105			1.15779	0	1.13384
0.723096	0.184414	0.228091			0.33102	0	1.0494
0.405225	0.223238				0.590682	0.736757
0.499858	0.181987				0.478853	0
1.33215	0.313018				0.898396	0.525439
0.473167	0.342136				2.52933	0
0.509564					0.939465
0.497432					1.44357
1.03126					1.85682
0.800744					0.896762
2.82687					0.508037
2.33672					1.12677
0.599345					1.59747
0.599345					1.1981
1.6209					0.590682
2.87297					0.499884
0.444049					1.61711
0.795891					0.601487
1.04582					1.14436
0.322724					0.741683
0.582359					0.411016
0.320298					2.24191
0.463461					3.09876

## Sheet: Figure 2H, I
Axon length (normalized to Glc 25mM condition)					Axon branches per 250um axon (normalized to Glc 25mM condition)
25mM Glc	Galactose 24mM + 1mM Glc	Pyruvate 10 mM			25mM Glc	Galactose 24mM + 1mM Glc	Pyruvate 10 mM
0.865928	0.275855	0.19182			0.708696	0.44493	1.91955
1.19842	0.186339	0.350756			0.716907	1.31734	0.699838
0.860448	0.305084	0.489596			1.56906	0.804604	0.501376
1.32812	0.305084	0.62113			0.369653	0.402302	0.592804
1.37562	0.327007	0.228357			0.713779	0	0
1.32995	0.1973	0.303258			1.01515	1.24416	0.404726
1.72638	0.188166	0.49325			1.20861	0.652276	0.497662
0.520653	0.560844	0.473155			1.88588	0.656525	0.259399
0.738049	0.310565	0.242971			0.83149	1.18561	2.52573
0.714299	0.272201	0.299604			1.54645	0.901804	0
0.716126	0.224703	0.396427			0.685555	1.09243	0.619211
0.988327	0.244798	0.321526			0.496742	0	0.38173
1.12899	0.427484	0.533441			0.869701	0.287113	0.460167
1.11621	0.250279	0.383639			0.659749	0.490397	1.2797
0.949963	0.217395	0.75449			0.904406	1.12915	1.95209
1.41398	0.305084	0.484116			0.347206	1.20691	0
1.39754	0.239318	0.703338			0.966051	2.05143	2.96658
2.1429	0.303258	0.29047			0.515482	1.21418	0
1.34822	0.208261	0.484116			0.637251	0.589337	0.760578
1.06506	0.489596	0.365371			0.460957	0.501376	1.34369
0.931695	0.440271	0.582766			0.526937	0.557547	0.842438
1.03948	0.339795	0.569978			0.118075	0	1.07667
1.39206	0.301431	0.812949			0.61718	0	0.754881
0.367197	0.451233	0.535268			2.33976	0.816005	1.14649
0.752663	0.683243	0.601035			1.30455	0.538913	1.02104
0.864101	0.310565	0.699685			0.710195	1.18561	0.701665
1.27332	0.489596	0.571805			0.674736	0.752065	0.429293
0.845833	0.264894	0.281335			1.30596	0.463341	0.436262
1.28976	0.308738	0.222876			1.23711	1.59016	0.550692
0.973713	0.301431	0.215569			0.504198	2.03589	0.56936
0.907946	0.189993	0.601035			0.40554	1.93801	0.816832
1.07602	0.217395	0.274028			1.02659	0	2.23948
1.34822	0.213742	0.233837			0.910358	1.72268	1.04976
0.705165	0.29595	0.582766			0.348106	0.829437	0.421219
0.52248	0.255759	0.328834			0.234911	0.959777	0.373247
0.926214	0.288643	0.721607			0.530055	2.55131	0.170087
0.84766	0.268547	0.33066			0.579176	0	1.48474
0.74901	0.239318	0.35989			0.655458	1.53858	1.36415
0.918907	0.252106	0.26124			1.46924	2.43422	1.40946
1.12534	0.473155	0.32518			0.763459	0.518799	1.8872
1.04131	0.193646	0.253933			0.707205	0.633815	1.45002
0.45854	0.268547	0.504211			1.606	0.914074	0.243422
0.924388	0.38912	0.454886			0.796653	0.31542	0.809451
0.778239	0.590074	0.263067			0.63084	0.416003	0
0.873236	0.465848	0.502385			0.562213	1.58081	0.977228
1.39572	0.420176	0.633918			1.67082	0.876319	1.16169
0.801988	0.233837	0.480462			2.2956	0	0.510908
0.891504	0.272201	0.259413			2.75346	0.450902	1.89252
1.11803	0.237491	0.834872			1.09779	3.10082	1.02908
1.11803	0.511519	0.474982			0.768449	0.479889	0.516803
0.509692	0.283162	0.496904			0.963218	0.433448	0.741005
0.65036	0.549883	0.460367			1.13232	0.446408	0.799815
0.820257	0.312392	0.398254			0.598525	0	0.308185
2.13559	1.15457	0.248452			0.689661	0.212609	0.988006
1.05592	0.440271	0.274028			1.04612	0.278774	0.447896
0.692377	0.263067	0.358063			0.354535	0.466558	0.342778
0.982847	0.255759	0.834872			0.499513	0	0.735059
0.595554	0.443925	0.571805			1.44261	1.3824	0.64394
0.860448	0.242971	0.703338			1.56906	1.01029	0.174505
0.924388	0.23201	0.42383			0.796653	1.05802	0.579176
0.692377		0.321526			1.41814		0
0.803815		0.358063			1.37423		1.02833
1.08332		0.714299			1.69944		0.343654
0.516999		0.524307			1.89921		0.702276
0.758144		0.511519			1.94268		0.239944
0.785547		1.36101			0.781214		0.631263
1.44321		0.74901			0.850436		0.491593
0.706992		0.252106			0.868016		0.486844
1.44321		0.710646			1.02052		0.690842
1.11621		0.909773			0.439833		0.809451
1.86887		0.3946			1.05078		0.311039
0.94631		0.376332			0.648498		0.978414
0.895158		0.411042			1.64533		0.597195
0.33066		0.856794			1.48474		1.00275
0.780066		0.471328			1.73075		0.260405
3.13853		0.319699			0.547487		1.15173
2.7074		0.42383			0.634671		1.15835
0.447579		0.186339			1.09689		0.658671
1.40485					0.786294
0.745356					1.64668
0.666801					1.1044
0.442098					0.555243
0.732568					1.67542
0.485943					0.757719
1.44869					0.847218
0.805642					0.914074
0.374505					0.983187
1.33543					0.551445
1.36466					0.539634
0.436618					1.68664
0.507865					1.93337
0.632091					1.35922
0.926214					1.19262
1.17284					0.837189
0.643052					1.14519
0.56821	0.517187				1.71852	0.944032
0.354841	0.384991				1.37594	0.422729
1.32428	0.528783				1.10606	1.23111
0.89754	0.315414				1.45061	1.03196
1.35675	0.895221				1.5594	1.45436
1.43328	0.614595				1.36258	0.264804
1.36139	0.250476				0.956362	0.649751
0.315414	0.644745				1.54794	0.757263
1.71855	0.790856				1.89401	1.02893
1.21991	0.303818				0.933862	2.67836
0.591402	0.173942				1.65113	0
0.899859	0.206411				1.98944	2.36538
0.765344	0.593722				1.48852	0.822341
0.466164	0.53806				0.34912	0.30247
1.37994	0.547337				0.825565	2.0814
0.50791	0.895221				0.64085	1.27257
0.983351	0.315414				0.331005	0
0.763025	0.245838				1.70634	0.66201
2.27516	0.264392				0.572257	2.46221
1.31732	0.336288				0.494177	1.45186
0.739833	0.287584				0.879913	0.565912
1.58635	0.204092				0.820738	0.797421
1.2547	0.257434				1.03768	1.89657
1.1457	0.493995				0.994355	0.658902
1.27789	0.391949				1.01885	0.83045
0.408183	0.213369				0.398711	0.762751
1.14106	0.322372				0.998397	0.504842
1.02742	0.44993				0.792021	1.08515
1.34515	0.255115				1.08889	1.27587
0.855794	0.234242				1.14102	0
0.985671	0.558933				0.825565	0.873524
1.30572	0.169303				1.12177	1.92255
0.670256	0.166984				0.242813	0.974626
0.489356	0.561252				1.3303	2.60974
0.714321	0.257434				1.13917	0
1.70231	0.902178				0.860433	1.26275
0.756067	0.324692				0.645764	3.00742
0.760706	0.586764				1.28365	1.38682
1.69999	0.259753				0.861607	0.626545
0.371076	0.227284				0.438582	2.86421
1.3034	0.354841				0.499452	0.917295
1.03669	0.528783				0.784934	1.84666
1.39153	0.296861				0.584776	2.74113
1.04597	0.586764				1.24476	1.66418
0.994947	0.906817				1.14501	0.717883
1.27093	0.551975				0.768318	0.58969
0.380353	0.533422				0.855769	0.610201
0.621552	0.303818				0.785519	1.07134
1.29413	0.194815				0.503033	0
0.925371	0.570529				1.40698	2.56731
0.818686	0.347884				0.993953	0.935641
1.14338	0.17858				0.284678	2.73401
1.40081	0.391949				0.580903	1.6609
0.382672	0.310776				2.12646	2.6184
0.602998	0.378034				0.809689	1.29153
0.649383	0.373395				0.751854	0.871715
	0.378034					1.29153
	0.201773					0.806587
	0.236561					2.06391
	0.391949					1.24568
	0.728237					2.45829
	0.201773					1.61317
	0.378034					0.861019
	0.440653					1.108
	0.445291					0.365485
	0.614595					0.529608
	0.470803					1.7284
	0.635468					1.28053
	0.294542					0
	0.313095					2.0792
	0.549656					0.888267
	0.454568					0.716052
	0.531103					1.53216
	0.454568					0.716052
0.345529	0.249422	0.320358			2.36466	2.45686	1.91284
0.507997	0.379854	1.05718			1.2063	1.07549	0.386433
1.37068	0.466808	0.505709			1.49025	3.93821	1.21176
10.0341	0.487402	0.537744			0.0814285	1.25727	0.759711
0.578933	0.594951	1.25626			1.05849	1.02999	1.13818
0.507997	0.21281	0.533168			1.6084	2.87955	1.91558
2.27683	0.59724	0.237981			0.538288	1.02605	0
0.942769	0.533168	0.340953			1.08333	0.766232	2.3964
1.41186	0.395871	0.347818			0.723388	2.06395	4.11094
2.96789	0.283746	0.819202			0.619425	5.03921	0
0.661311	1.45305	0.416466			0.617758	0.421729	2.45236
0.53088	0.466808	0.471384			1.92384	1.75031	0
0.512574	0.215098	0.292899			0.398509	0.949639	0.697391
0.439349	0.382142	0.514862			0.464927	0.534527	0.793476
0.498844	0.626987	1.15558			1.22843	0	1.41412
0.443925	0.407313	0.610969			2.30067	2.50747	1.00299
2.0091	0.247134	0.242557			0.610018	0	2.5264
0.610969	0.475961	0.832932			1.00299	0.429164	1.22618
0.700212	0.576645	0.942769			0.291719	0.35423	1.08333
0.837508	0.752842	0.743689			1.21948	1.62795	0.823994
0.665888	2.68415	0.938192			1.53378	0.380503	1.08861
1.39585	0.352394	1.71163			0.731689	1.1593	2.50613
0.574357	0.281458	0.405025			1.42257	0.72574	1.51298
0.446213	0.874121	1.02057			1.37332	1.1684	1.20089
0.956499	0.661311	0.491979			1.70844	0.308879	3.32153
0.288323	0.466808	0.606393			2.12538	0	2.69482
0.672753	0.338665	0.972517			1.2145	0	1.26023
0.521726	0.27917	0.96794			0.391518	1.46338	0.844123
1.18533	0.805473	0.368412			1.2063	0.253597	2.77224
0.645293	0.624699	0.315782			0	1.96189	1.29371
1.52857	0.295187	0.345529			1.06905	2.76794	2.36466
0.681906	0.217386	1.1899			0.898651	1.87929	0.343331
0.661311	0.183062	0.540033			1.85327	1.11583	0.378246
1.90613	0.999976	1.73222			2.35757	0.20427	0.589604
1.70476	0.473673	0.970228			0.359461	0.862474	1.47373
0.594951	2.60863	0.588086			1.02999	0.469821	1.38935
0.578933	0.480538	1.39127			0.70566	0.425076	2.05547
0.315782	0.979381	0.521726			0.646855	1.87709	2.34911
0.686482	0.276881	0.389007			1.78532	3.68868	1.05019
0.354683	0.43706	0.64987			1.72773	0.934723	1.57159
0.39816	0.752842	0.324935			0.513023	2.1706	0
0.448502	0.368412	0.345529			0.910878	0	1.18233
0.750554	0.226539	0.272305			0.544305	0.901677	0.750135
0.453078	0.395871	0.604105			0.901677	0.515989	2.3669
0.439349	0.322647	0.235692			0.464927	1.26618	0.86666
1.00226	0.775725	0.205945			0.815215	0.789965	0.991845
0.929039	0.217386	0.240269			0	0	3.40061
0.908445	0.402736	0.302052			0	0.507193	0.676258
0.462231	1.16244	0.43706			0.441911	0.175721	1.40208
0.489691	0.3707	0.617834			0	0.551025	2.31431
0.990823	0.297476	0.540033			1.03079	0.686662	1.51298
0.544609	0.469096	0.26544			1.50027	1.74178	2.3086
1.79172	0.608681				0.456021	2.34911
0.338665	0.3707				1.80945	0.551025
0.386718	0.796319				0.528201	1.79558
0.631564	0.929039				0.323428	0.219867
0.631564	0.359259				0.646855	0.568573
0.537744	0.734536				0.759711	0.834262
1.45763	0.263152				0.84081	1.55245
0.743689	0.869544				1.64799	1.64437
0.560627	0.514862				1.09305	3.1739
0.96794	0.864968				1.05515	0.944614
0.475961	0.356971				1.28749	0.572218
0.469096	0.274593				1.74178	0.743884
0.352394	0.574357				1.1593	1.42257
2.24937	0.533168				1.18053	1.91558
1.49195	0.352394				0.684555	1.73895
2.33633	0.356971				0.34972	1.71665
0.485114	0.903868				0.421066	1.80792
0.459943	0.585798				0.888219	0
1.70705	0.356971				0.478638	1.71665
0.382142	0.485114				2.13811	0.421066
0.990823	0.578933				0.206157	1.76415
1.68188	0.302052				0.971603	0.676258
2.76881	0.844373				0.516415	0.967654
0.933616	0.375277				0.437579	1.63291
1.09837	0.324935				0	0.628634
3.03654	0.629275				0.807229	0.973811
0.613258	0.615546				1.33233	0.331844
0.828355	1.49653				0.739774	0.54597
0.327223	2.03428				1.87271	0.702882
2.19217	0.210521				0.465898	0.970283
0.533168	0.345529				0.766232	1.18233
0.599528	0.613258				0.34071	2.66466
0.308917	0.700212				2.64492	0.583438
0.299764	0.311205				2.04426	0
1.07091	0.363836				0.953697	0
1.09608	0.455367				0.931796	0.897146
1.89011	0.21281				0.648421	0.95985
0.485114	0.389007				1.68426	1.05019
0.267728	0.340953				2.28887	1.1982
0.608681	0.256287				1.00676	0.797018
0.684194	0.256287				0.298549	3.98509
0.485114	0.43706				1.2632	1.40208
1.37068	0.366124				1.1922	0.557913
	0.885562					0.691985
	0.237981					0.858327
	1.46221					0.279393
	0.803184					1.01728
	0.334088					1.22282
	0.242557					1.68426
	0.59724					1.02605
	0.528591					1.1593
	0.263152					0.776226
	0.974805					1.46681
	0.306629					0.666164
	0.304341					0
	0.830644					1.22956
	0.601816					0.678829
	0.299764					1.36284
	0.290611					0
	0.512574					0.398509
	0.446213					0
	0.242557					0.842132

[truncated: 23 more sheets: Figure 3A, Figure 3B, C, D, Figure 3E, F, Figure 3I, J, Figure 3K, L, Figure 4G, H, Figure 4D, E, F, Figure 5B, C, Figure 5D, E, Figure 5J, K, Figure 7 B, Figure 7 C, Figure 7 E, Figure 7 F, Figure 7M, Figure 7N, Figure 8 C, Figure 8 D, Figure 8 E, Figure 8 F, G, H …]
