# Supplementary material for: The AMPK-related kinase NUAK1 controls cortical axons branching by locally modulating mitochondrial metabolic functions
Source: Nat Commun. 2024 Mar 21;15:2487. doi: 10.1038/s41467-024-46146-6 (PMC10958033; doi:10.1038/s41467-024-46146-6)
Supplement: Supplementary file 9 — Source Data [file 41467_2024_46146_MOESM9_ESM.zip › NCOMMS-23-13021A_SourceData_Supplementary.xlsx]

## Sheet: Supp. Figure 1D, E
Nearest mitochondria in um			Nearest vGlut1 puncta in um
From branchpoint	From random position		From branchpoint	From random position
9.25	9.86		15.67	13.48
1.13	4.04		12.67	8.89
0.63	5.34		6	9.75
7.09	8.48		15.33	10.98
0.75	4.12		4.25	7.33
8.15	4.62		48.5	24.57
50.7	13.48		1.67	10.86
11.91	5.73		21	31.84
6.1	11.38		9	11.78
3.78	5.52		6	8.44
3.03	3.72		8.5	13.32
32	5.2		2.2	5.77
0	5.8		4.67	8.61
7.64	8.53		11.33	23.68
2.75	8.65		3	30.08
1.55	6.1		2.67	10.55
20.84	17.39		3.17	5.58
2.95	12.64		6.67	19.08
10.67	8.16		6.83	9.64
4.25	8.42		3.25	8.06
3.78	11.7		6.4	6.45
4.65	5.45		13.75	12.34
1.18	10.64		2.11	4.67
10.63	10.47		2.25	14.19
2.4	9.99		2.75	5.18
2	9.89		0.5	4.65
0.4	9.42		1.83	7.05
12.1	6.61		5.64	5.38
1.3	5.43		6.4	9.15
3.4	8.86		6.67	8.83
5.03	5.8		3.2	10.94
5.73	11.68		4.67	8.56
4.37	9.21		15	14.61
0	5.21		3	5.76
1.93	5.53		3	5.17
4.86	5.21		1.25	10.72
4.3	6.05		0.86	6.27
10.25	12.51		0.33	8.32
0.25	7.49		1.33	6.87
0.7	9.56		2	6.41
5.92	4.58		0.75	6.49
2.58	11.43		4.4	14.56
13.3	13.87		1	4.81
4.8	14.16		2.8	4.46
0	10.03		1.5	6.55
			1.33	4.01
			3.5	3.72

## Sheet: Supp. Figure 1F
	vGlut1positive ; Mito negative
Along the axon	85	68	83	69	73	69	75	69	81	71	86	89	93	85	73	76	69	80	84	75	63	79
At branchpoint	71	33	60	0	50	25	60	25	67	43	100	50	0	80	50	0	50	67	0	100	50	57
	vGlut1positive ; Mito positive
Along the axon	15	32	17	31	27	31	25	31	19	29	14	11	7	15	27	24	31	20	16	25	37	21
At branchpoint	29	67	40	100	50	75	40	75	33	57	0	50	100	20	50	100	50	33	100	0	50	43

## Sheet: Supp. Figure 1G
Branchpoint occupancy (in %)
No mito, no vGlut	vGlut1+	Mito+	vGlut1+ & Mito+
13	63	0	25
0	50	0	50
0	29	0	71
0	33	0	67
0	43	0	57
0	25	0	75
0	60	0	40
0	25	0	75
0	67	0	33
0	43	0	57
0	100	0	0
0	50	0	50
0	0	0	100
0	80	0	20
0	33	33	33
0	0	0	100
0	50	0	50
0	67	0	33
0	0	0	100
0	100	0	0
17	50	0	33
0	50	0	50

## Sheet: Supp. Figure 2C, D
Mitochondria ROS value (mito-KillerRed)							Mitochondria ROS value (mito-DsRed)
t-3	t0	t2	t5	t15	t30		t-3	t0	t2	t5	t15	t30
0.222822	0.31469	0.217698	0.227048	0.364318	0.349048		1.01577	1.20958	1.14681	1.19253	1.16968	0.992919
0.206002	0.32953	0.209706	0.193321	0.370246	0.338649		1.05281	1.28152	1.04103	1.08138	1.13827	1.09008
0.214664	0.301916	0.212874	0.181403	0.360953	0.358307		1.13381	1.52316	1.09197	1.07275	1.06699	1.13722
0.217054	0.314836	0.212344	0.193739	0.346236	0.282142		1.08486	1.30805	1.13812	1.10983	1.167	1.06593
0.212482	0.336066	0.206058	0.185518	0.360026	0.339119		0.985703	1.3315	1.10753	1.06259	1.02551	1.04305
0.216508	0.302164	0.197367	0.180162	0.361129	0.358223		0.926368	1.35665	1.18766	1.03424	1.02635	1.09404
0.218688	0.309832	0.189737	0.193315	0.420036	0.363314		1.05418	1.34745	1.10438	1.13565	1.14014	1.202
0.204304	0.315104	0.208483	0.199879	0.37756	0.366616		1.00156	1.46381	1.21746	1.16004	1.10966	1.24273
0.208877	0.304712	0.194433	0.188367	0.388795	0.368389		1.00083	1.38339	1.13391	1.08281	0.93451	1.06926
0.223782	0.340118	0.20693	0.192412	0.342952	0.356194		1.02999	1.36321	1.40631	0.966976	1.00891	1.05113
0.218054	0.352997	0.196515	0.189689	0.304256	0.386079		0.997941	1.37163	0.983823	1.09371	1.03703	1.05788
0.208437	0.340933	0.197069	0.191391	0.279211			1.05935	1.50393	1.13004	1.08727	1.11578	0.936099
0.201137	0.324846	0.20452	0.18761				1.07714	1.25953	1.13361	1.20352	1.05116	1.23507
0.201616	0.319705	0.181577					1.01619	1.06424	1.20051	1.08435	0.929982	1.0591
0.219133	0.319204	0.20662					1.14853	1.04582	1.3366	1.11645	0.90163	1.09086
	0.320467	0.198587					1.08268	1.18427	1.117	1.08819	1.00914	0.95393
	0.332979						1.02527	1.28243	1.09797	0.970812	0.942854	1.00523
							1.14818	1.26565	1.15854	1.05996	1.22544	1.07964
							1.09467	1.2652	1.15533	0.925158	1.03204	1.07398
							1.1195	1.31591	1.11941	0.946923	1.03111	0.914496
							1.0498	1.24955	1.03667	1.0189	1.13328	0.906087
							1.00889	1.44818	1.00964	1.11941	1.0106	0.85761
							1.15214	1.14936	1.15923	1.09126	0.996162	0.889925
							1.19367	1.25777	0.918694	0.961834	1.06669	1.13027
							1.18096	1.17541	1.10425	1.12551	1.00101	0.93683
							1.16219	1.24228	1.09861	0.988199	1.05392	0.900349
							1.10486	1.07448	1.15194	0.995976	1.19055	0.955483
							1.08408	1.14104	1.00521	0.982882	1.03452	1.0474
							1.19173	1.19378	1.04685	0.908236	1.20906	1.13154
							0.968517	1.14016	1.24121	1.03543		1.02869
							1.10641	1.13537	0.924662	0.866021		1.1879
							1.02461	0.990462	0.888534	0.894417		1.13457
							0.939804	0.982585	0.968055	0.914673
							0.983578	1.35469	0.939882	0.951368
								1.25219	0.966197
								1.18956
								1.34808
								1.22213
								1.30671
								1.42024
								1.27136

## Sheet: Supp. Figure 2F, G
Mitochondria circularity value (mito-KillerRed)							Mitochondria circularity value (mito-DsRed)
t-3	t0	t2	t5	t15	t30		t-3	t0	t2	t5	t15	t30
0.158081	0.266776	0.719416	0.700317	0.424136	0.194343		0.382569	0.317845	0.151909	0.230082	0.383972	0.33056
0.952677	0.861261	0.150873	0.438067	0.915556	0.731132		0.220245	0.298185	0.597755	0.507359	0.297338	0.120642
0.223142	0.66127	0.307748	0.310638	0.923982	0.130525		0.291394	0.246416	0.251147	0.365719	0.347655	0.267094
0.101187	1.00531	0.34876	0.521193	0.870247	0.166917		0.402461	0.650335	1.00928	0.520683	0.220585	0.431118
0.135338	0.646731	0.308239	0.204688	0.381365	0.572574		0.45106	0.542575	0.334391	0.241896	0.378911	0.411572
0.0596648	0.0910297	0.185209	0.0716499	0.406236	0.0983173		0.408636	0.354688	0.472675	0.504904	0.411869	0.975479
0.401816	0.877932	0.245745	0.150397	0.5523	0.877533		0.236248	0.382569	0.658879	0.434551	0.516519	0.36313
0.148536	0.0373036	0.443123	0.17751	0.0860162	0.501519		0.60078	0.969627	0.187373	0.362753	0.384998	0.237445
0.274682	0.173233	0.350588	0.977369	0.12404	0.53103		0.929465	1.0235	0.543241	0.352562	0.30258	1.00928
0.178997	0.861518	0.432658	0.448183	0.791078	0.487416		0.959971	0.287599	0.253237	0.493959	0.413356	0.741456
0.366095	0.154245	0.71394	0.526968	0.926706	0.941288		0.551789	0.446245	0.433148	0.876376	0.468557	0.987557
0.303111	0.553051	0.164139	0.423386	0.745926	0.864685		0.460566	0.237167	0.876376	0.14301	0.876376	0.876376
0.335248	0.524683	0.283384	0.467246	0.596654	0.422397		0.567442	0.487215	0.0902052	0.228708	0.17006	0.205813
0.284959	0.238676	0.44715	0.653817	0.581534	0.423645		0.876376	0.547275	0.382533	0.180411	0.202162	0.170514
0.495644	0.433018	0.548256	0.515992	0.785823	0.310183		0.164722	0.562015	0.538172	0.201147	0.62843	0.527107
0.397729	0.203758	0.835893	0.951694	0.169467	0.332318		0.395226	0.876376	0.527447	0.413667	0.45691	0.618663
0.815932	0.205363	0.807735	0.355203	0.562642	0.664725		0.209249	0.164738	0.508277	0.238975	0.290958	0.461066
0.446749	0.274828	0.118001	0.789454	0.307857	0.871374		0.300423	0.293429	0.539889	0.346766	0.579965	0.267337
0.354966	0.8283	0.178586	0.831646	0.252805	0.718299		0.24484	0.683656	0.947488	1.00121	0.269832	0.29033
0.388116	0.343527	0.0859907	0.384995	0.402066	0.304659		0.329689	0.190211	0.166476	0.987557	0.321111	0.300658
1.02425	0.169506	0.523803	0.223759	1.01726	0.357959		0.331652	0.408412	0.315066	0.544915	0.920601	0.573002
0.241418	0.475997	0.15432	0.269321	1.0235	0.92111		0.499939	0.537712	0.676857	0.32255	0.407387	0.473021
0.253145	0.20042	0.366023	0.542575	0.300832	0.209612		0.49795	0.32125	0.878059	0.188895	0.258625	0.749873
0.33561	0.687669	0.214511	0.260135	0.266316	0.892057		0.0848349	0.709942	0.415472	0.317553	0.497414	0.141602
0.729224	0.270686	0.370587	0.204856	0.243755	0.941288		0.200505	0.227484	0.793267	0.194096	0.295885	0.325545
0.430277	0.428127	0.760901	0.809007	0.252233	0.336895		0.158132	0.440342	0.712379	0.857763	0.0851322	0.287375
0.308809	0.522696	0.346492	0.395916	0.879983	0.573352		0.318381	0.235301	0.131212	0.167814	0.118195	0.57524
0.352435	0.584312	0.423657	0.959674	0.934898	0.388029		0.0858944	0.469453	0.13382	0.250658	0.250503	0.0752377
0.47313	0.153644	0.283026	0.415799	0.336898	0.636154		0.147285	0.448532	0.341424	0.43329	0.157224	0.139136
0.347841	0.512461	0.305769	0.487823	0.303896	0.726806		0.769957	0.981339	0.10237	0.969627	0.114717	0.284335
0.316608	0.459667	0.165186	1.06663	0.433384	0.4087		0.137483	0.163568	0.167626	0.955704		0.552688
0.637048	0.316208	0.443664	0.591473	0.682618	0.645249		0.439796	0.391749	0.179216	0.316222		0.756309
0.126803	0.634893	0.236407	0.659987	1.02425	0.419767		0.337718	0.127087	0.246644	0.238989		0.0840798
0.0994878	0.696198	0.345176	0.567442	0.671979	0.456637		0.629345	0.0853103	0.371097	0.712379
0.313575	0.829158	0.497904	0.262947	0.277846	0.444825		0.172791	0.739778	0.360029	0.269042
0.0798114	0.853648	0.339616	0.171814	0.236881	0.943017			0.295012	0.487659
0.783537	0.467103	0.250389	0.194919	0.28369	0.936692			0.130338
0.468113	1.0472	0.372317	0.319464	0.483312	0.865098			0.763468
0.439184	0.0750481	0.360787	0.294392	0.481142	0.967873			0.151486
0.142866	0.368904	0.569877	0.369563	0.19636	0.929465			0.369155
0.103192	0.147342	0.213276	0.326013	0.384995	0.496107			1.04676
0.922072	0.14609	0.38881	0.479091	0.308999	0.511273			0.0894653
0.203354	0.244486	0.789454	0.83066	0.36389	0.201737
0.104528	0.547774	0.27708	0.494278	0.870247	0.177405
0.0846744	0.82182	0.262894	0.195866	0.507536	0.813216
0.223402	0.444795	1.04672	0.339595	0.453574	0.58476
0.0964578	0.121913	1.02103	0.306869	0.225527	0.524934
0.471347	0.548508	0.210364	0.318629	0.44372	0.956699
0.16745	0.127471	0.412312	0.359173	0.292562	0.382066
0.665026	0.985598	0.127697	0.41589	0.343015	0.926706
0.413903	0.146118	0.187962	0.469453	0.865098	0.791078
0.320917	0.368145	0.403359	0.577013	0.926819	1.02425
0.485996	0.159794	0.825856	1.04676	0.385092	0.951092
0.17995	0.144244	0.135776	0.3211	0.727555	0.936925
0.237999	0.309797	0.943244	0.361599	0.637657	0.710406
0.228855	0.518814	0.131551	0.734869	0.280581	0.969627
0.609022	0.237865	0.344364	0.298926	0.906421	0.907327
0.599898	0.347898	0.632221	0.879983	0.454243	0.28108
0.0742335	0.530891	0.430344	0.74796	0.617536	0.918204
0.391204	0.417661	0.472383	0.134113	0.777442	0.920601
0.495568	0.244316	0.268492	0.335949	0.995525	0.450963
0.561319	0.17624	0.282369	0.871374	0.639159	0.719586
0.574566	0.280748	0.224436	0.37204	0.309778	0.345229
0.372957	0.316788	0.417176	0.362285	0.561319	0.488737
0.284359	0.211862	0.210379	0.509957	0.0776674	0.4814
0.184748	0.257632	0.26427	1.04676	0.482078	0.132514
0.618999	0.361771	0.144218	0.230787	0.295006	0.475587
0.756786	0.959493	0.865098	0.689657	0.872228	0.501402
0.358225	0.959674	0.811362	0.2458	0.2274	0.0809453
0.211604	0.200482	0.173734	0.703297	0.301713	0.227281
0.497678	0.678739	0.395539	0.962885	0.567504	0.920601
0.285272	0.352849	0.214595	1.00943	0.467094	0.959971
0.20219	0.252907	0.15835	0.42264	0.56686	0.27348
0.595136	0.475759	0.227584	0.241008	0.903223	0.255371
0.441887	0.505657	0.318604	0.926706	0.771868	0.304038
0.178377	0.478617	0.230857	0.955704	0.936375	0.985598
0.377593	0.477943	0.297419	0.402792	0.915759	0.562015
0.262341	0.145708	0.336868	0.60598	0.467406	0.969627
0.625425	0.534262	0.354595	0.278565	0.966272	0.517778
0.185624	0.316586	0.437607	0.841095	0.920601	1.0235
0.923536	0.467108	0.127701	1.04672	0.955704	0.505657
0.579579	0.332886	0.361305	0.178357	0.812674	0.975318
0.337146	0.34675	0.599667	0.256145	0.853685	0.565251
0.548349	1.01233	0.80072	0.155041	0.757807	0.758834
0.196096	0.698132	0.868034	0.301431	0.311438	0.912061
0.812674	0.632332	0.558918	0.256093	0.450796	0.831799
0.43499	0.925053	0.325989	0.236277	0.955704	0.439362
0.188169	0.883926	0.14227	0.267584	1.02425	0.671268
0.537102	0.833748	0.527688	0.987557	0.814242	0.696106
0.284372	0.918584	0.355004	0.669011	0.807297	0.713603
	0.868034	0.63806	0.247986	0.987557	0.975479
	0.436215	1.04672	0.360274	0.42404	0.877932
	0.568862	0.954077	0.521871	0.376554	0.524428
	0.54748	0.32918	0.703943	0.509245	0.579074
	0.373359	0.624974	0.57928	0.401369	0.55554
	0.263826	0.923965	0.552941	0.62843	1.00178
	0.493566	0.310146	0.251074	0.318797	0.969627
	0.941288	0.20099	0.257996	0.770533	0.985598
	0.5523	0.276463	0.441148	0.88897	0.686667
	0.463197	0.254004	0.297752	0.947488	0.724154
	0.291307	0.258397	0.197578	0.431524	0.699712
	0.461964	0.675535	1.02425	0.655619	0.975479
	0.393769	0.590525	0.995647	0.720936	1.00121
	0.364306	0.356214	0.875695	0.382928	1.00178
		0.43957	0.429124	0.676123	1.06663
		0.348339	0.842938	0.673984	0.976132
		0.747993	0.397539	1.04676	0.942478
		0.595505	0.64761	0.865098	0.967981
		0.485631	0.781274	0.504714	0.929465
		0.484809	0.656725	0.987557	0.941989
			0.995647	0.273925	0.554533
			0.675535	0.572343	0.949189
			1.00531	1.04676	0.959674
			0.88897	0.637048	0.448799
			0.350793	0.263157	0.7763
			0.256293	1.00277	0.334594
			0.295938	0.826383	0.399265
			0.684619	0.910194	0.65043
			0.490045	0.669011	0.57772
			0.870247	0.964482	1.00003
			0.969627	0.537712	0.705511
			0.900713	0.942193	0.951694
			0.862968	0.869869	0.436161
			0.803434	0.881479	0.34105
			0.901605	0.617165	0.897882
			0.840937	1.0235	0.984762
			0.666451	0.672696	1.07453
				0.963253	0.722942
				0.90117	0.963921
				0.959971	0.975479
				0.961814	1.02425
				0.783516	0.995525
				0.78244	1.0196
				0.923982	0.921146
				0.89559	0.971521
				1.02072	0.973937
				0.22048	0.870777
				1.03108	0.929256
				0.955704	0.756309
				1.02425	0.602575
				0.951336	0.596126
				0.896082	0.8283
				0.747704	0.8879
				0.853685	0.862072
				0.962652	0.903344
				0.926706	0.940198
				0.995647	0.501633
				1.0235	0.959971
				0.969627
				0.598312
				1.0235

## Sheet: Supp. Figure 2I
	ROS value in HELA cells expressing mito-KillerRed
	Inside ROI								Out of ROI
T-2	0.46221	0.578314	0.738952	0.645885	0.742816	0.201564	0.642887		0.458129	0.577938	0.699578	0.657715	0.713138	0.587867	0.65861
T=0	0.463564	0.546464	0.629783	0.588362	0.664152	0.554184	0.613888		0.464247	0.557478	0.676485	0.591242	0.666114	0.580837	0.651933
T+5	0.477371	0.545348	0.627402	0.582003	0.671433	0.551719	0.612159		0.468392	0.553017	0.663885	0.586097	0.661429	0.573007	0.646951
T+10	0.482812	0.540496	0.637381	0.579419	0.707882	0.545725	0.603908		0.471551	0.548019	0.703504	0.585606	0.670668	0.567098	0.633811
T+15	0.48687	0.538928	0.645477	0.578664	0.727955	0.549581	0.602558		0.470048	0.551911	0.689732	0.579902	0.694466	0.565377	0.623549
T+30	0.49933	0.558858	0.662067	0.517806	0.716182	0.551614	0.696615		0.486151	0.576509	0.657598	0.355666	0.70852	0.5639	0.667373

## Sheet: Supp. Figure 2J
Branch dynamics outside of ROI
DsRed - Out ROI - growth	DsRed - Out ROI - retraction	mtKR - Out ROI - growth	mtKR - Out ROI - retraction
25	0	27.2727	0
33.3333	0	28.5714	0
0	0	0	0
50	0	40	0
25	0	37.5	0
33.3333	0	0	0
66.6667	0	57.1429	0
0	0	60	0
33.3333	33.3333	0	0
44.4444	0	37.5	0
25	0	25	0
0	0	12.5	12.5
20	20	33.3333	0
0	0	40	0
0	25	20	60
87.5	0	0	0
66.6667	0	100	0
		0	0
		0	0
		50	0
		33.3333	0
		0	0
		0	0
		0	0
		50	0
		66.6667	0
		25	0

## Sheet: Supp. Figure 3 A, B, C
Time-course measurements of oxygen consumption - pmol/min/cell
WT
Exp 1					Exp 2					Exp 3				Exp 4
1.12781	1.08093	1.02643	1.02643		1.07854					1.05151	1.01964	0.970463		1
1.04062	0.964033	0.92191	0.92191		1.04588					0.950719	0.969445	0.950719		1
1.00171	0.920229	0.883074	0.883074		1.04453					0.953084	0.955716	0.953084		0.998
0.558453	0.475582	0.520742	0.520742		0.734404					0.616158	0.542602	0.616158		0.416
0.41515	0.415301	0.395117	0.395117		0.45155					0.380417	0.396084	0.380417		0.371
0.394242	0.395497	0.376547	0.376547		0.408376					0.363958	0.372181	0.363958		0.361
2.29026	2.09086	2.30314	2.30314		2.23218					2.20094	1.92277	2.20094		1.91
2.10194	1.89065	1.8559	1.8559		2.16301					2.10586	1.9274	2.10586		1.83
2.04694	1.85062	1.743	1.743		2.15833					2.1029	1.92327	2.1029		1.79
0.232218	0.268751	0.243914	0.243914		0.266067					0.234184	0.24813	0.234184		0.205
0.264306	0.28502	0.253846	0.253846		0.272488					0.262835	0.25187	0.262835		0.23
0.265596	0.277532	0.250044	0.250044		0.266937					0.264234	0.255423	0.264234		0.232
Nuak1 KO
Exp 1					Exp 2					Exp 3				Exp 4
0.771369	1.04577	0.897915	0.939638		1.06393	0.861663	0.931674	0.861663		0.863892				0.77	0.74	0.878
0.696207	0.968863	0.812522	0.837179		1.01117	0.828499	0.904982	0.828499		0.842264				0.767	0.737	0.879
0.667191	0.935633	0.77521	0.797023		0.999887	0.826007	0.896015	0.826007		0.836444				0.765	0.736	0.881
0.362304	0.541074	0.404927	0.392025		0.579207	0.516203	0.520292	0.516203		0.312887				0.3	0.288	0.321
0.322013	0.429019	0.320842	0.349588		0.428599	0.353593	0.386262	0.353593		0.285141				0.288	0.282	0.293
0.310286	0.414481	0.30397	0.331064		0.414849	0.339637	0.365627	0.339637		0.283349				0.287	0.281	0.291
1.76407	2.22206	2.23111	1.94433		2.1981	1.71674	1.67594	1.71674		1.67073				1.72	1.59	1.71
1.72901	2.01139	2.00063	1.71665		2.17309	1.70367	1.71585	1.70367		1.6462				1.7	1.65	1.69
1.75913	1.96694	1.98162	1.69867		2.16099	1.70726	1.74028	1.70726		1.65267				1.71	1.66	1.7
0.236274	0.23841	0.188145	0.211596		0.295505	0.238835	0.243196	0.238835		0.161095				0.184	0.178	0.165
0.250935	0.27042	0.220507	0.232361		0.299625	0.250799	0.257363	0.250799		0.183143				0.197	0.19	0.188
0.251009	0.273124	0.225879	0.230179		0.292526	0.24938	0.253804	0.24938		0.181379				0.199	0.189	0.186
Basal respiration
WT		KO
Exp 1
1.07		0.972
0.97		0.865
0.972		0.897
0.988		0.807
Exp 2
1		1.03
		1.16
		0.998
		0.619
Exp 3
0.931		0.853
0.949
1.12
Exp 4
1		0.751
		0.712
		0.871
Maximal respiration
WT		KO
Exp 1
2.7		2.62
2.5		2.05
2.31		2.06
2.7		2.03
Exp 2
2.89		2.76
		2.59
		2.83
		2.18
Exp 3
3		2.52
2.65
3
Exp 4
2.14		1.93
		1.86
		1.95

## Sheet: Supp. Figure 3 D and E
Raw values for protein quantification in raw units																Normalised to the loading control values
MFN1
mfn1_75kDa								actin for mfn1									mfn1_75kDa
Lane No.	Adj. Total Band Vol. (Int)	Total Band Vol. (Int)	Adj. Total Lane Vol. (Int)	Total Lane Vol. (Int)	Bkgd. Vol. (Int)	Norm. Factor		Lane No.	Adj. Total Band Vol. (Int)	Total Band Vol. (Int)	Adj. Total Lane Vol. (Int)	Total Lane Vol. (Int)	Bkgd. Vol. (Int)	Norm. Factor			Lane No.
1	9348255	10436685	13746075	20000750	6254675	N/A		1	20366424	21394581	21232029	25183860	3951831	N/A		males	WT	0.459003
2	12650015	13908755	19618585	25971260	6352675	N/A		2	20615946	21656271	22025328	26133939	4108611	N/A			KO	0.613603
3	8731800	9686600	13026230	18868080	5841850	N/A		3	18524883	19337097	19988358	23171850	3183492	N/A			WT	0.471355
4	8128820	9062585	12202680	17949260	5746580	N/A		4	16275324	17145960	17162145	20813403	3651258	N/A			KO	0.499457
5	9077635	9960300	14087430	19735485	5648055	N/A		5	16592472	17504643	17447898	20952165	3504267	N/A		females	WT	0.547094
6	9578695	10510150	13628370	19223120	5594750	N/A		6	15666300	16362645	17142294	19985316	2843022	N/A			KO	0.61142
7	9176685	10034255	11838015	17207855	5369840	N/A		7	14551875	15173808	15835638	18376995	2541357	N/A			WT	0.630619
8	5370225	5995745	7908740	12940270	5031530	N/A		8	13657995	14249430	14970852	17497662	2526810	N/A			KO	0.393193
9	8865850	9643445	11854465	17108035	5253570	N/A		9	15289911	15900495	16644615	19260735	2616120	N/A			WT	0.57985
10	5549845	6102600	7253015	12041645	4788630	N/A		10	17499300	18087303	18544149	20947173	2403024	N/A			KO	0.317147
mfn1_95kDa																	mfn1_95kDa
Lane No.	Adj. Total Band Vol. (Int)	Total Band Vol. (Int)	Adj. Total Lane Vol. (Int)	Total Lane Vol. (Int)	Bkgd. Vol. (Int)	Norm. Factor											Lane No.
1	2947210	3435775	13746075	20000750	6254675	N/A										males	WT	0.144709
2	4116140	4616745	19618585	25971260	6352675	N/A											KO	0.199658
3	2200450	2508660	13026230	18868080	5841850	N/A											WT	0.118783
4	1970115	2265795	12202680	17949260	5746580	N/A											KO	0.121049
5	2741095	3078075	14087430	19735485	5648055	N/A										females	WT	0.165201
6	2606695	2991835	13628370	19223120	5594750	N/A											KO	0.166389
7	1698655	2057685	11838015	17207855	5369840	N/A											WT	0.116731
8	1473955	1783285	7908740	12940270	5031530	N/A											KO	0.107919
9	1878030	2217460	11854465	17108035	5253570	N/A											WT	0.122828
10	1069845	1350405	7253015	12041645	4788630	N/A											KO	0.0611364
mfn1_90kDa																	mfn1_90kDa
Lane No.	Adj. Total Band Vol. (Int)	Total Band Vol. (Int)	Adj. Total Lane Vol. (Int)	Total Lane Vol. (Int)	Bkgd. Vol. (Int)	Norm. Factor											Lane No.
1	1734670	2250360	13746075	20000750	6254675	N/A										males	WT	0.085173
2	3603810	4201960	19618585	25971260	6352675	N/A											KO	0.174807
3	1891050	2293060	13026230	18868080	5841850	N/A											WT	0.102082
4	1736420	2131815	12202680	17949260	5746580	N/A											KO	0.10669
5	1724485	2118865	14087430	19735485	5648055	N/A										females	WT	0.103932
6	1752555	2197930	13628370	19223120	5594750	N/A											KO	0.111868
7	905695	1278375	11838015	17207855	5369840	N/A											WT	0.0622391
8	751800	1063825	7908740	12940270	5031530	N/A											KO	0.0550447
9	1038345	1434755	11854465	17108035	5253570	N/A											WT	0.0679105
10	507675	847315	7253015	12041645	4788630	N/A											KO	0.0290112
MFN2
mfn2								actin for mfn2									mfn2
Lane No.	Adj. Total Band Vol. (Int)	Total Band Vol. (Int)	Adj. Total Lane Vol. (Int)	Total Lane Vol. (Int)	Bkgd. Vol. (Int)	Norm. Factor		Lane No.	Adj. Total Band Vol. (Int)	Total Band Vol. (Int)	Adj. Total Lane Vol. (Int)	Total Lane Vol. (Int)	Bkgd. Vol. (Int)	Norm. Factor			Lane No.
1	8925980	9592415	9603160	14763665	5160505	N/A		1	18229185	18825729	19811961	22952748	3140787	N/A		males	WT	0.489653
2	10431085	11240285	11217780	16708930	5491150	N/A		2	20308314	20955012	22068033	25385451	3317418	N/A			KO	0.513636
3	8771490	9442685	9269015	14285495	5016480	N/A		3	14200173	15463383	14788917	19676709	4887792	N/A			WT	0.617703
4	7837480	8484210	8260560	13195595	4935035	N/A		4	12977913	14099163	13536939	18049239	4512300	N/A			KO	0.603909
5	8993740	9683870	9559025	14696465	5137440	N/A		5	14901510	16290066	15519075	20586852	5067777	N/A		females	WT	0.603546
6	8875265	9554790	9582965	14671650	5088685	N/A		6	14360736	15676362	14952366	19976307	5023941	N/A			KO	0.618023
7	7062265	7666645	7627305	12610990	4983685	N/A		7	12478830	13553046	12964224	17354766	4390542	N/A			WT	0.56594
8	6689795	7240485	7076405	11860380	4783975	N/A		8	14269086	14833533	15344511	18473403	3128892	N/A			KO	0.468831
9	7373625	7978495	7898520	12726910	4828390	N/A		9	17869878	18446142	19309095	22516962	3207867	N/A			WT	0.412629
10	5722150	6203050	6035540	10542385	4506845	N/A		10	18311943	18929469	19088745	22183785	3095040	N/A			KO	0.312482
PGC1a
pgc1a								tubulin for pgc1a									150kDa			120kDa			110kDa
Lane	Band No.	Adj. Volume (Int)	Volume (Int)					Lane No.	Adj. Total Band Vol. (Int)	Total Band Vol. (Int)						males	WT	1	0.02489	WT	2	0.138726	WT	3	0.274615
1	1	547128	2075148					1	21981882	23125674							KO	1	0.0446777	KO	2	0.0618453	KO	3	0.295979
1	2	3049452	4886460					2	21900840	23367474							WT	1	0.0562887	WT	2	0.0983447	WT	3	0.27337
1	3	6036552	7965720					3	15752997	16926351							KO	1	0.0375413	KO	2	0.0834378	KO	3	0.222232
								4	14895270	15958449						females	WT	1	0.0538842	WT	2	0.105289	WT	3	0.220621
Lane	Band No.	Adj. Volume (Int)	Volume (Int)					5	17929119	19174896							KO	1	0.0880668	KO	2	0.0825562	KO	3	0.325298
2	1	978480	1856376					6	16638999	17891601							WT	1	0.0442375	WT	2	0.0787881	WT	3	0.201844
2	2	1354464	6640416					7	16831620	17759352							KO	1	0.0225993	KO	2	0.0635466	KO	3	0.189132
2	3	6482196	11094372					8	18290454	19246500							WT	1	0.0427574	WT	2	0.0886365	WT	3	0.185914
								9	21864843	22931571							KO	1	0.0409327	KO	2	0.0865789	KO	3	0.15489
Lane	Band No.	Adj. Volume (Int)	Volume (Int)					10	17146584	17951310
3	1	886716	1718640
3	2	1549224	5767380
3	3	4306392	7710408
Lane	Band No.	Adj. Volume (Int)	Volume (Int)
4	1	559188	1848924
4	2	1242828	5422536
4	3	3310200	6007608
Lane	Band No.	Adj. Volume (Int)	Volume (Int)
5	1	966096	1946592
5	2	1887732	6000552
5	3	3955536	7133364
Lane	Band No.	Adj. Volume (Int)	Volume (Int)
6	1	1465344	2747844
6	2	1373652	6131736
6	3	5412636	9105012
Lane	Band No.	Adj. Volume (Int)	Volume (Int)
7	1	744588	1999044
7	2	1326132	5578668
7	3	3397356	5998284
Lane	Band No.	Adj. Volume (Int)	Volume (Int)
8	1	413352	1351908
8	2	1162296	3894660
8	3	3459312	5979564
Lane	Band No.	Adj. Volume (Int)	Volume (Int)
9	1	934884	2953908
9	2	1938024	7245828
9	3	4064976	7420140
Lane	Band No.	Adj. Volume (Int)	Volume (Int)
10	1	701856	3438000
10	2	1484532	5242212
10	3	2655828	5360868
OPA1
opa1								actin for opa1_2									110kDa			90kDa
Lane	Band No.	Adj. Volume (Int)						Lane No.	Adj. Total Band Vol. (Int)	Total Band Vol. (Int)						males	WT	1	0.336228	WT	2	0.134724
1	1	5258946						1	15640989	16169205							KO	1	0.390989	KO	2	0.1967
1	2	2107215						2	18727137	19284720							WT	1	0.334969	WT	2	0.154613
								3	17198259	17729322							KO	1	0.350305	KO	2	0.163012
Lane	Band No.	Adj. Volume (Int)						4	15246309	15784743						females	WT	1	0.352618	WT	2	0.150971
2	1	7322106						5	17094831	17636151							KO	1	0.413635	KO	2	0.186625
2	2	3683625						6	16230786	16777917							WT	1	0.371221	WT	2	0.149173
								7	13291512	13807404							KO	1	0.390586	KO	2	0.151455
Lane	Band No.	Adj. Volume (Int)						8	11800074	12293931							WT	1	0.375626	WT	2	0.172922
3	1	5760876						9	14099865	14594190							KO	1	0.265143	KO	2	0.0905003
3	2	2659074						10	14186679	14693484
Lane	Band No.	Adj. Volume (Int)
4	1	5340852
4	2	2485329
Lane	Band No.	Adj. Volume (Int)
5	1	6027945
5	2	2580831
Lane	Band No.	Adj. Volume (Int)
6	1	6713619
6	2	3029070
Lane	Band No.	Adj. Volume (Int)
7	1	4934094
7	2	1982739
Lane	Band No.	Adj. Volume (Int)
8	1	4608945
8	2	1787181
Lane	Band No.	Adj. Volume (Int)
9	1	5296269
9	2	2438172
Lane	Band No.	Adj. Volume (Int)
10	1	3761505
10	2	1283898
DRP1
dlp1_chemi								actin_chemi									drp1_85kDa
Lane No.	Adj. Total Band Vol. (Int)							Lane No.	Adj. Total Band Vol. (Int)								Lane No.
1	8292816							1	21005100							males	WT	0.3948
2	12699144							2	22452588								KO	0.565598
3	10305900							3	19594512								WT	0.525958
4	9201312							4	19049616								KO	0.483018
5	11680596							5	22170276							females	WT	0.526858
6	10413324							6	19791936								KO	0.52614
7	10525068							7	18358452								WT	0.573309
8	8913240							8	18709992								KO	0.476389
9	12738204							9	22135320								WT	0.57547
10	8086428							10	21162168								KO	0.382117
LC3
								actin
lc3_chemi								Lane No.	Adj. Total Band Vol. (Int)
Lane	Band No.	Adj. Volume (Int)						1	13238954									LC3 II/LC3 I (normalised to actin)			lc3 II/actin
1	1	25289706						2	13161978									WT	KO		WT	KO
1	2	613977						3	11162778								males	0.0242777	0.0354832	males	0.0927472	0.151322
2	1	29172585						4	10004398									0.0384561	0.0375168		0.110469	0.121884
2	2	1035138						5	10789186								females	0.0438951	0.0340467	females	0.151558	0.101441
3	1	15920034						6	11907072									0.0150324	0.0387582		0.0350298	0.112778
3	2	612222						7	11236932									0.0377152	0.0486021		0.110906	0.108257
4	1	15445404						8	10632990
4	2	579462						9	13163304
5	1	18885555						10	12199642
5	2	828984
6	1	16665675
6	2	567411
7	1	12198849
7	2	183378
8	1	12691692
8	2	491907
9	1	18606978
9	2	701766
10	1	11019840
10	2	535587
Phospho-Ubiquitin on Ser65
ser65 ubiquitin on pink1_05								Acton for ser65									P-Ubiquitin on Ser65/actin
Lane No.	Adj. Total Band Vol. (Int)							Lane No.	Adj. Total Band Vol. (Int)								male	WT	0.794779
1	3316104							1	4172362									KO	0.55171
2	3724704							2	6751194									WT	0.316249
3	1760652							3	5567304									KO	0.437776
4	1866168							4	4262840								female	WT	0.676405
5	3899844							5	5765550									KO	0.563299
6	2788200							6	4949766									WT	0.480274
7	2470176							7	5143262									KO	0.618334
8	3260376							8	5272842									WT	0.639716
9	3554712							9	5556702									KO	0.950469
10	3222252							10	3390170
Tom20
tom20								actin
Lane No.	Adj. Total Band Vol. (Int)							Lane No.	Adj. Total Band Vol. (Int)									WT	KO
1	20866140							1	10743912								males	1.9	2.9
2	32589144							2	11397456									2.1	2.4
3	20318364							3	9521568								females	3.8	2.3
4	19959552							4	8291484									2.8	1.4
5	36169452							5	9480492									3.9	2.7
6	24413112							6	10598508
7	28029744							7	9997272
8	11730780							8	8558676
9	37725336							9	9551592
10	17262360							10	6332760

## Sheet: Supp. Figure 3 F
Soma area in square micron
Control	shNUAK1
Exp 1
109.391	123.124
47.121	154.023
168.872	211.573
142.522	114.326
101.366	191.574
130.205	162.606
120.592	157.8
79.093	135.527
94.6283	91.8388
81.7537	171.876
142.221	176.21
61.4548	136.814
87.0752	105.915
102.31	98.7053
	98.0616
Exp 2
199.084	135.913
168.743	120.335
100.422	185.18
95.315	188.441
200.458	78.4063
140.634	137.157
155.697	114.97
145.955	149.946
104.198	130.162
129.046	149.002
Exp 3
129.304	94.6712
164.495	85.7449
106.13	128.36
126.214	167.456
104.198	140.162
113.597	110.85
119.262	78.7067
109.048	128.789
93.5554	86.0024
128.489	95.3579
81.0242	121.279
124.583	93.3838
117.288
104.198
89.8218
152.049
147.457
127.459

[truncated: 10 more sheets: Supp. Figure 3 G, Supp. Figure 3 H, Supp. Figure 4A, B, Supp. Figure 4C, D, E, F, Supp. Figure 5B, C, Supp. Figure 6A, B, Supp. Figure 6C, D, E, Supp. Figure 7 A, B, C, Supp. Figure 7 D, E, F, Supp. Figure 11A, B, C, D]
